# Supplementary material for: Proteostasis and lysosomal repair deficits in transdifferentiated neurons of Alzheimer’s disease
Source: Nat Cell Biol. 2025 Mar 26;27(4):619–32. doi: 10.1038/s41556-025-01623-y (PMC11991917; doi:10.1038/s41556-025-01623-y)
Supplement: Supplementary file 4 — Statistical source data. [file 41556_2025_1623_MOESM4_ESM.xlsx]

## Sheet: S1
	IL-1B	IL-4	IL-6	IL-15	IL-16	IL-18	IFNG	CCL1	CCL2	CCL4	CCL5	CCL17	CXCL8	CXCL9	CXCL12	M-CSF	PAI-1	MIF	sICAM-1	TNFRSF6	LIF
Young	1.4	0.52	1.89	0.95	0.35	0.84	1.52	0.44	0.74	0.92	0.53	0.52	2.11	0.29	0.37	0.66	1.51	0.54	1.95	0.63	0.6
Young	1.07	0.54	1.92	0.91	0.47	1.54	1.68	0.88	0.74	1.38	0.56	0.52	2.15	0.37	0.37	0.69	1.47	0.52	1.85	0.57	0.21
Young	0.23	0.96	0.52	1.14	2.44	0.79	0.54	1.57	1.02	0.65	0.88	1.47	0.42	1.95	1.53	0.87	0.94	1.15	0.66	0.94	1.5
Young	1.49	0.67	0.53	1.35	1.14	1.19	0.66	0	1.05	1.96	0.97	0.81	0.48	1.71	1.51	0.91	0.91	1.24	0.67	0.94	2.41
Young	1.42	1.26	0.56	0.86	1.02	0.98	0.52	2.07	1.2	0	1.47	1.34	0.39	0.94	1.07	1.42	0.59	1.3	0.41	1.64	0.54
Young	0.39	2.05	0.59	0.8	0.59	0.66	1.08	1.04	1.25	1.08	1.59	1.34	0.44	0.75	1.15	1.45	0.57	1.25	0.46	1.28	0.75
Aged	3.63	2.88	5.21	4.47	2.63	2.73	3.39	6.48	2.88	6.76	2.76	2.52	1.62	1.18	2.55	3.4	1.28	2.51	5.01	2.86	3.47
Aged	2.56	3.79	5.23	4.54	2.85	2.39	3.1	4.32	2.92	4.5	3.01	2.52	1.76	1.01	2.57	3.54	1.25	2.27	4.78	2.96	3.47
Aged	2.48	7.81	3.89	2.42	2.54	3.97	2.81	5.23	3.49	6	3.79	-0.81	8.01	1.02	2.14	3.5	1.59	5.17	15.19	4.88	6.51
Aged	3.52	7.65	3.77	2.16	2.11	4.64	2.81	2.09	3.45	4.36	3.53	1.36	7.58	0.79	2.16	3.32	1.55	5.29	14.56	5.19	7.71
Aged	3.73	3.39	4.51	1.33	1.75	1.22	2.77	0.97	3.21	6.04	1	0.25	2.79	1.39	1.49	1.96	2.26	1.9	2.48	1.78	1.7
Aged	4.21	3.83	4.63	1.36	0.95	5.5	3.3	0.97	3.25	6.55	0.99	0.25	3.02	0.91	1.52	2.06	2.31	1.86	2.33	1.69	2.1
Aged/sAD	4.66	8.3	1.32	3.11	7.57	4.31	2.33	5.11	3.92	14.2	5.03	6.19	1.04	1.07	7.53	7.03	3.88	7.77	10.22	7.42	8.13
Aged/sAD	11.45	12.19	1.27	2.95	8.28	11.85	3.26	3.4	3.75	3.55	5.39	7.95	1.12	1.28	8.08	6.66	3.84	6.78	10.26	8.3	8.83
Aged/sAD	5.75	8.69	3.18	6.53	2.67	8.59	3.34	0	6.28	11.32	5.08	6.34	2.78	1.45	2.89	6.44	5.16	5.34	4.05	6.62	3.1
Aged/sAD	6.42	10.34	3.35	6.79	3.23	1.72	3.34	8.14	6.57	5.66	5.56	0.7	2.84	1.36	3	6.66	5.08	5.28	4.17	6.62	3.38
Aged/sAD	4.23	2.35	3.84	4.56	1.44	9.78	3.24	0	6.46	8.06	11.87	0.8	3.31	3.77	3.93	4.68	3.16	9.05	6.9	6.34	5.13
Aged/sAD	4.23	5.65	4.07	4.91	0.8	7.82	2.67	9.27	6.84	9.67	14.23	4.01	3.59	3.97	4.07	5.09	2.95	8.98	7.36	5.95	4.17
Aged/sAD	3.17	4.74	4.99	7.81	9.8	5.37	4.77	2.83	7.66	20.65	0.47	9.55	0.47	3.63	6.2	6.22	2.53	6.96	6.14	9.68	7.05
Aged/sAD	9.51	4.74	5.22	8.08	4.83	5.37	1.93	-1.41	7.49	14.75	0.5	5.14	0.44	4.25	6.32	6.4	2.62	6.83	5.18	9.32	9.1
Aged/sAD	7.88	13.84	0.92	4.59	6.4	6.97	1.63	15.13	7.1	14.35	1.84	3.57	0.93	0.95	5.82	7.99	5.01	7.32	12.07	4.82	4.85
Aged/sAD	10.62	15.1	0.92	4.41	4.98	6.97	1.38	17.89	7.24	4.3	1.98	10.71	0.94	0.78	5.88	8.08	4.88	8	12.13	4.12	6.57
Aged/sAD	7.84	15.99	6.18	3.75	8.22	7.59	4.78	8.99	8.12	15.63	1.1	3.89	6.76	7.04	6.22	5.91	3.55	6.57	14.16	4.23	4.67
Aged/sAD	3.36	16.22	6.25	4.52	7.6	1.9	3.14	7.5	7.96	12.51	1.13	7	6.61	6.29	6.23	5.83	3.44	6.57	13.4	3.72	2.8
fAD-PSEN1	1.75	3.98	3.41	1.8	4.47	5.09	1.55	4.02	4.57	8.38	1.61	2.61	0.81	1.07	3.82	5.3	6.32	2.79	0.94	5.41	2.92
fAD-PSEN1	4.25	4.13	3.46	2.32	1.97	7.63	1.74	4.02	4.59	6.28	1.51	1.56	0.83	1.07	3.59	5.67	6.11	2.74	1.26	5.76	-1.46
fAD-PSEN1	3.94	1.7	4.09	5.25	6.45	3.53	2.63	11.16	2.53	0	4.1	0.48	4.53	2.39	3.74	3.26	2.75	2.16	4.41	3.9	1.54
fAD-PSEN1	5.33	3.12	4.11	5.01	4.91	2.35	3.13	3.72	2.54	10.67	4.12	2.41	4.82	2.16	3.85	3.54	2.93	2.33	4.33	4.29	2.51
Young + LLOME	2.31	4.89	7.67	7.04	5.15	5.34	4.54	15.19	4.37	5.28	3.81	2.19	2.41	1.53	3.56	4.92	3.62	3.02	4.12	3.61	2.98
Young + LLOME	4.84	4.12	7.48	7.15	4.8	2.14	5.46	6.75	4.29	7.92	3.63	5.7	2.27	1.64	3.74	4.86	3.54	3.21	4.62	3.83	3.68
Young + LLOME	8.42	5.59	8.54	8.24	4.7	6.72	4.84	13.52	4.84	8.06	4.17	3.51	2.74	2.24	4.11	5.6	4	2.81	5.43	3.72	4.21
Young + LLOME	6.5	5.59	8.86	7.75	8.69	4.89	4.49	5.79	4.87	10.07	4.21	2.51	2.7	1.63	4.34	5.84	4.07	3.11	5.54	4.21	4.61
Young + LLOME	5.28	6.8	10.28	9.09	7.73	7.06	6	6.7	5.62	9.31	2.72	2.9	3.15	2.31	4.75	6.77	4.85	3.89	7.2	6.01	3.47
Young + LLOME	4.17	5.27	9.8	9.24	8.89	7.06	4.57	11.16	5.67	8.15	2.52	5.21	3.34	2.45	4.96	6.84	4.75	3.39	6.87	5.63	4.86
