# Supplementary material for: Proteostasis and lysosomal repair deficits in transdifferentiated neurons of Alzheimer’s disease
Source: Nat Cell Biol. 2025 Mar 26;27(4):619–32. doi: 10.1038/s41556-025-01623-y (PMC11991917; doi:10.1038/s41556-025-01623-y)
Supplement: Supplementary file 5 — Statistical source data. [file 41556_2025_1623_MOESM5_ESM.xlsx]

## Sheet: S2
	IL-6	IL-15	CCL1	CCL2	CCL3	CCL5	CXCL5	CXCL8	CXCL12	M-CSF	PAI-1	MIF	sICAM-1	TNFRSF6
Aged/sAD + Vehicle	0.943718	0.918004	0.853731	0.966701	1.00755	1.0522	1.08642	0.893586	0.918763	0.939133	1.04134	1.00243	0.953684	0.950084
Aged/sAD + Vehicle	0.937646	0.918004	0.853731	0.969606	0.903433	1.06329	0.54321	0.935856	0.980968	0.971899	1.03231	0.868773	0.918657	0.950084
Aged/sAD + Vehicle	1.07435	1.01547	1.00299	1.02179	1.04595	0.942254	1.48148	1.04667	1.03075	1.04764	0.964066	1.07898	1.09249	1.00953
Aged/sAD + Vehicle	1.04429	1.14853	1.28955	1.04191	1.04307	0.942254	0.888889	1.12389	1.06952	1.04133	0.962275	1.04982	1.03517	1.0903
Aged/sAD + C381	0.683187	0.629816	0.851956	0.684739	0.852194	0.535254	0.770771	0.674314	0.743458	0.714576	0.665283	0.834455	0.667402	0.75033
Aged/sAD + C381	0.680346	0.718302	0.745462	0.702833	0.84792	0.6088	0.770771	0.718949	0.765909	0.755208	0.702557	0.682736	0.654493	0.650286
Aged/sAD + C381	0.73678	0.677474	0.950143	0.774437	0.90684	0.808859	1.38692	0.850855	0.82633	0.78778	0.74582	0.807632	0.689696	0.630064
Aged/sAD + C381	0.795612	0.726645	0.670689	0.74844	0.757662	0.807143	1.38692	0.798147	0.82633	0.770556	0.71438	0.784881	0.707311	0.598561
fAD-PSEN1 + Vehicle	0.859907	0.945062	0.753927	0.955765	1.46074	1.19283	0.766888	0.863269	0.951753	0.948276	0.984223	1.13755	0.966808	1.0356
fAD-PSEN1 + Vehicle	0.895592	1.04088	0.942408	0.980053	0.972041	1.29365	0.743649	0.943254	0.935302	0.996744	1.02053	1.09763	0.901784	0.956946
fAD-PSEN1 + Vehicle	1.11986	0.990818	1.3551	1.04038	1.04828	0.75999	1.21967	1.08825	1.06517	0.997483	0.968148	1.01154	1.00019	0.862357
fAD-PSEN1 + Vehicle	1.12464	1.02324	0.948568	1.0238	0.518939	0.753532	1.26979	1.10523	1.04778	1.0575	1.0271	0.753277	1.13121	1.1451
fAD-PSEN1 + C381	0.643215	0.567253	0.367606	0.588899	0.613896	0.767434	0.684398	0.622212	0.549465	0.54959	0.479542	0.525462	0.599727	0.475545
fAD-PSEN1 + C381	0.664384	0.665093	0.441127	0.575105	0.705447	0.741152	0.602814	0.685432	0.53108	0.521756	0.483165	0.945832	0.587712	0.437194
fAD-PSEN1 + C381	0.565559	0.495394	0.416743	0.54371	0.481623	1.12283	0.500982	0.580575	0.522139	0.46662	0.501313	0.562606	0.521175	0.442012
fAD-PSEN1 + C381	0.571515	0.479815	0.173643	0.541738	0.446079	1.11235	0.453881	0.585541	0.490494	0.436852	0.533065	0.507448	0.528741	0.499981
