# Supplementary material for: Proteostasis and lysosomal repair deficits in transdifferentiated neurons of Alzheimer’s disease
Source: Nat Cell Biol. 2025 Mar 26;27(4):619–32. doi: 10.1038/s41556-025-01623-y (PMC11991917; doi:10.1038/s41556-025-01623-y)
Supplement: Supplementary file 6 — Statistical source data. [file 41556_2025_1623_MOESM6_ESM.xlsx]

## Sheet: 1b
	yH2AX Puncta Number
	Young	Aged	Aged/sAD			Young	Aged	Aged/sAD
1	1	2	9		Puncta Number	Frequency (%)
2	1	4	2		0	62.9032	16.1184	10.3175
3	0	2	2		1	29.4355	32.8947	23.8095
4	0	0	3		2	6.04839	34.5395	27.381
5	0	1	4		3	1.6129	10.5263	19.0476
6	0	3	3		4	0	4.27632	9.92063
7	0	1	0		5	0	1.31579	5.15873
8	1	2	0		6	0	0.328947	2.38095
9	0	1	4		7	0	0	0.793651
10	0	2	3		8	0	0	0.793651
11	0	1	2		9	0	0	0.396825
12	0	2	0		10	0	0	0
13	0	1	2
14	0	0	6		Sum (%)	100	100	100
15	0	0	5
16	1	0	3
17	0	1	2
18	0	2	3
19	0	1	4
20	0	0	1
21	0	3	1
22	0	2	1
23	0	2	1
24	0	2	1
25	0	2	4
26	0	1	5
27	0	2	2
28	1	1	2
29	1	0	2
30	0	4	1
31	0	2	1
32	0	3	4
33	0	1	1
34	1	1	1
35	0	1	1
36	1	2	2
37	1	0	1
38	3	0	2
39	2	3	3
40	1	1	2
41	0	1	2
42	0	1	2
43	0	1	3
44	0	1	1
45	0	3	0
46	0	1	1
47	0	2	1
48	0	2	3
49	0	0	1
50	2	1	2
51	1	2	1
52	1	3	5
53	1	0	3
54	0	4	4
55	0	2	2
56	0	1	1
57	0	2	2
58	1	0	3
59	1	5	2
60	0	2	3
61	0	1	2
62	0	1	2
63	0	1	1
64	0	2	3
65	1	0	3
66	0	2	2
67	0	3	1
68	0	2	3
69	0	1	4
70	0	2	1
71	0	3	1
72	0	0	6
73	0	0	4
74	0	0	2
75	1	0	3
76	2	3	2
77	0	1	4
78	0	2	1
79	0	3	2
80	0	2	1
81	0	1	2
82	0	0	3
83	0	2	3
84	1	3	0
85	2	2	0
86	0	0	1
87	0	1	1
88	0	2	1
89	0	1	2
90	0	1	2
91	0	2	1
92	0	1	0
93	3	0	4
94	2	1	3
95	0	2	0
96	0	2	3
97	0	1	2
98	0	1	2
99	0	0	2
100	0	0	3
101	0	2	1
102	1	2	1
103	1	1	2
104	0	1	0
105	0	1	2
106	1	2	2
107	1	4	0
108	0	1	1
109	0	1	2
110	0	2	0
111	0	1	2
112	0	2	3
113	2	1	7
114	1	1	2
115	1	1	6
116	0	2	1
117	0	1	2
118	0	1	4
119	0	2	5
120	1	1	8
121	1	1	5
122	0	1	1
123	0	2	3
124	0	3	4
125	0	1	3
126	0	1	2
127	1	0	3
128	0	2	2
129	0	2	1
130	0	2	1
131	0	1	4
132	0	0	2
133	1	0	2
134	0	3	2
135	1	2	3
136	1	3	3
137	2	2	5
138	0	4	5
139	1	2	3
140	3	1	6
141	1	2	1
142	1	2	1
143	1	1	0
144	0	2	1
145	0	2	3
146	0	4	3
147	0	0	4
148	1	2	8
149	1	1	6
150	1	0	0
151	1	1	0
152	2	1	4
153	0	1	5
154	0	3	2
155	0	2	1
156	0	3	2
157	0	3	5
158	1	0	4
159	1	1	2
160	1	2	3
161	2	1	0
162	1	1	2
163	1	0	3
164	0	2	3
165	0	0	2
166	0	1	1
167	0	3	0
168	0	2	4
169	0	2	3
170	3	2	1
171	1	4	2
172	2	3	1
173	1	3	1
174	0	2	2
175	0	2	3
176	1	0	1
177	0	1	3
178	1	1	0
179	0	1	4
180	2	2	2
181	0	1	2
182	1	2	2
183	1	2	1
184	0	0	3
185	0	2	5
186	1	4	2
187	1	2	2
188	1	1	2
189	1	2	1
190	0	2	2
191	0	1	0
192	0	3	3
193	1	2	3
194	1	2	2
195	0	2	3
196	0	2	2
197	0	1	1
198	0	1	0
199	0	3	5
200	0	2	4
201	1	2	4
202	1	3	3
203	0	6	1
204	0	2	3
205	0	2	0
206	0	2	0
207	0	5	1
208	2	2	1
209	1	4	1
210	1	4	3
211	1	1	3
212	0	0	3
213	0	2	1
214	0	1	1
215	1	1	1
216	1	1	2
217	0	3	4
218	0	1	2
219	0	2	0
220	1	2	2
221	2	3	3
222	2	2	4
223	1	2	2
224	1	5	1
225	0	1	0
226	0	1	2
227	0	1	6
228	0	3	4
229	1	2	2
230	0	2	3
231	0	2	0
232	1	0	2
233	0	1	5
234	0	3	4
235	0	1	5
236	0	1	2
237	1	1	1
238	2	1	1
239	1	5	3
240	0	4	2
241	0	0	7
242	0	0	2
243	0	0	1
244	1	2	0
245	1	4	2
246	0	2	1
247	1	2	4
248	1	2	1
249		2	0
250		1	2
251		2	3
252		2	1
253		0
254		0
255		3
256		1
257		1
258		0
259		4
260		1
261		0
262		0
263		0
264		1
265		2
266		2
267		1
268		2
269		2
270		2
271		2
272		1
273		0
274		0
275		3
276		1
277		2
278		1
279		0
280		2
281		0
282		1
283		3
284		0
285		1
286		2
287		2
288		2
289		1
290		1
291		2
292		3
293		1
294		2
295		1
296		1
297		3
298		1
299		1
300		0
301		2
302		2
303		0
304		1

## Sheet: 1c
H3K9me3_Fold Change
Young_1	Young_2	Young_3	Young_4	Aged_1	Aged_2	Aged_3	Aged_4	Aged/sAD_1	Aged/sAD_2	Aged/sAD_3	Aged/sAD_4
1.32374	0.837417	0.965779	1.05218	0.539535	0.707029	0.624233	0.49618	0.643515	0.551009	0.624105	0.473311
0.898223	0.981658	1.09746	1.08366	0.516667	0.640251	0.529015	0.693843	0.589493	0.560177	0.629528	0.590912
0.935597	0.956763	0.76917	0.789285	0.646259	0.524726	0.586347	0.759172	0.618894	0.59095	0.581813	0.609979
H4K16ac_Fold Change
Young_1	Young_2	Young_3	Young_4	Aged_1	Aged_2	Aged_3	Aged_4	Aged/sAD_1	Aged/sAD_2	Aged/sAD_3	Aged/sAD_4
1.29333	0.787	1.007	1.29833	1.261	1.645	1.567	1.709	1.089	1.38	0.901	0.923
0.702222	0.838	0.961	1.221	1.659	1.513	1.541	1.147	1.099	1.134	0.989	1.063
0.885	1.0881	0.949048	0.865385	1.68524	1.63524	1.56087	1.61682	1.2975	1.27524	0.95	1.27235

## Sheet: 1e
	yH2AX Puncta Number
	Young	Aged	Aged/sAD			Young	Aged	Aged/sAD
1	2	1	2		Puncta Number	Frequency (%)
2	2	4	6		0	42	8.33333	2.12766
3	1	2	0		1	28	13.6364	10.6383
4	2	2	3		2	12	18.9394	13.4752
5	0	3	3		3	9.33333	12.8788	13.4752
6	0	1	3		4	4	9.84848	14.1844
7	0	0	1		5	0.666667	9.84848	12.766
8	2	2	5		6	2	10.6061	7.80142
9	0	2	3		7	1.33333	4.54545	7.0922
10	3	5	3		8	0.666667	3.78788	4.25532
11	0	1	7		9	0	5.30303	4.96454
12	1	9	4		10	0	1.51515	1.41844
13	1	0	4		11	0	0.757576	2.83688
14	2	2	1		12	0	0	2.83688
15	1	2	2		13	0	0	1.41844
16	1	3	3		14	0	0	0.70922
17	0	5	5		15	0	0	0
18	0	0	3
19	0	2	3		Sum	100	100	100
20	1	1	0
21	2	2	5
22	1	2	1
23	0	4	5
24	1	2	1
25	4	6	4
26	0	3	3
27	0	1	5
28	4	6	4
29	1	0	4
30	0	4	2
31	0	10	4
32	2	9	2
33	0	1	7
34	1	5	3
35	3	3	6
36	0	6	2
37	0	4	1
38	6	3	3
39	0	7	4
40	0	1	2
41	3	7	0
42	1	5	12
43	0	5	1
44	1	2	2
45	6	0	5
46	0	1	2
47	1	2	1
48	0	6	1
49	7	1	3
50	3	4	1
51	0	3	5
52	4	2	5
53	1	3	1
54	0	1	3
55	1	6	4
56	1	4	12
57	1	2	11
58	0	1	3
59	1	4	4
60	1	1	5
61	0	8	7
62	8	4	6
63	0	7	2
64	3	6	4
65	2	2	7
66	0	8	4
67	2	1	4
68	2	2	5
69	4	4	4
70	0	9	6
71	0	8	11
72	2	0	7
73	3	2	9
74	0	7	8
75	1	5	4
76	0	3	2
77	0	1	2
78	3	3	9
79	0	5	6
80	1	3	2
81	1	1	7
82	1	2	4
83	0	4	4
84	3	3	1
85	0	0	3
86	3	2	3
87	0	1	9
88	2	7	6
89	1	6	5
90	0	6	2
91	2	5	4
92	0	6	1
93	0	3	10
94	0	4	7
95	3	9	8
96	2	3	8
97	3	2	4
98	0	3	3
99	0	2	2
100	7	6	5
101	1	0	6
102	0	6	8
103	1	5	3
104	0	4	5
105	2	2	8
106	4	3	12
107	1	6	4
108	1	2	14
109	0	11	5
110	1	4	4
111	1	5	6
112	0	6	5
113	0	5	8
114	1	1	2
115	0	3	5
116	0	8	10
117	3	9	2
118	0	9	9
119	5	3	5
120	6	6	1
121	3	5	13
122	0	8	5
123	0	9	1
124	3	1	3
125	0	7	2
126	0	10	12
127	2	0	13
128	1	0	9
129	4	5	6
130	1	2	6
131	0	0	6
132	0	2	7
133	1		2
134	0		2
135	1		9
136	2		11
137	1		11
138	0		1
139	1		7
140	0		7
141	1		9
142	1
143	1
144	1
145	1
146	0
147	0
148	0
149	0
150	2
Mean	1.26	3.75758	4.8156

## Sheet: 1f
H3K9me3_Fold Change
Young_1	Young_2	Young_3	Aged_1	Aged_2	Aged_3	Aged/sAD_1	Aged/sAD_2	Aged/sAD_3
1.352	0.823	1.21	0.582	0.671	0.506	0.78	0.452	0.647
0.994	1.062	1.03	0.586	0.743	0.582	0.384	0.524	0.558
0.567	0.956	1.023	0.619	0.714	0.691	0.473	0.712	0.521
H4K16ac_Fold Change
Young_1	Young_2	Young_3	Aged_1	Aged_2	Aged_3	Aged/sAD_1	Aged/sAD_2	Aged/sAD_3
0.921	1.003	1.32	1.714	1.772	1.751	0.778	0.813	0.557
1.048	1.016	0.828	1.722	1.682	1.692	0.586	0.845	0.706
0.993	0.887	0.878	1.871	1.765	1.886	0.691	0.849	0.647
