# Supplementary material for: Proteostasis and lysosomal repair deficits in transdifferentiated neurons of Alzheimer’s disease
Source: Nat Cell Biol. 2025 Mar 26;27(4):619–32. doi: 10.1038/s41556-025-01623-y (PMC11991917; doi:10.1038/s41556-025-01623-y)
Supplement: Supplementary file 7 — Statistical source data. [file 41556_2025_1623_MOESM7_ESM.xlsx]

## Sheet: 3a
Lysosome Size				Electon-dense Granule number				Mitochondria-Lysosome contact length
Young	Aged	Aged/sAD		Young	Aged	Aged/sAD		Young	Aged	Aged/sAD
0.30945	1.416	2.80637		0.210526	0.857143	1.73333		0.181	0.598	0.537
0.3772	1.47717	2.2291		0.142857	0.555556	1.71429		0.321	0.461	0.807
0.415833	0.69875	2.4282		0.142857	1.28571	1.82927		0.354	0.316	1.075
0.260833	1.105	2.1288		0.117647	2.11111	1.58333		0.288	0.502	0.97
0.321667	1.20917	2.06483		0.148148	1.7	3.3		0.181	0.724	0.621
0.317333	1.46067	0.949857		0.0666667	0.666667	1.58333		0.321	1.03	1.13
0.3307	0.768556	1.92291		0	1.08333	1.41667		0.354	0.404	0.654
0.321333	1.03233	1.72111		0.0909091	0.777778	0.928571		0.288	0.617	0.365
0.386917	1.6595	1.6045		0.047619	1	1.3		0.404	0.469	0.667
0.549	0.748667	2.092		0.105263	0.714286	3		0.282	0.442	0.733
0.486615	0.779	1.95786		0.0952381	0.5	2.28571		0.179	0.399	0.815
0.548	0.86275	0.59		0	0.75	3.4		0.213	0.766	1.431
0.479222	0.88925	2.07983		0.0666667	1.33333	2.6		0.188	0.77	0.427
0.746167	2.778	1.8912		0	2.5	2.125		0.483	0.966	0.512
0.254	0.992	1.113		0.125	0.666667	1		0.205	0.972	0.599
0.361667	0.9502	2.137		0.111111	0.777778	1.33333		0.438	0.79	0.73
0.455778	1.0825	1.39133		0.2	0.8	1.5		0.257	0.544	0.478
0.3965	1.342	1.6942		0.142857	0.5	1.75		0.202	0.711	0.392
0.338625	1.088	1.7034		0	2.66667	1.5		0.258	1.079	0.863
0.816667	0.85275	1.8685		0	0.6	2.25		0.369	0.546	1.447
0.299333	1.627	0.954		0.166667	0.2	0.833333		0.206	0.997	0.765
0.494714	0.627143	1.5815		0.0909091	1	0.8		0.206	0.885	0.727
0.3525	0.5694	1.38475		0	0.5	0.8		0.713	0.882	0.718
0.186	0.6486	1.769		0.133333	0.5	1.25		0.506	1.009	0.54
0.4776	0.59775	1.55033		0.1	0.333333	1.53846		0.176	1.436	0.884
0.488	0.7055	1.16067		0.666667	2	1.5		0.388	1.478	0.516
0.511182	1.7573	1.473		0.2	0.692308	1		0.285	0.461	0.821
0.682857	1.2151	1.45433		0	1.66667	1.14286		0.434	0.43	0.954
0.826375	0.73	1.69462		0	0.625	0.75		0.26	0.352	0.694
0.6625	1.65263	1.64564		0.166667	1.83333	1.44444		0.901	0.201	1.168
0.5673	0.988571	1.7199		0.333333	1.33333	1.4		1.313	0.217	0.9
0.7267	1.32122	1.955		0	0.7	1.5		0.386	0.752	1.494
0.4929	0.611167	1.46245		0	1.07692	1.2		0.463	0.638	0.342
0.634444	0.984417	1.84875		0	0.5	0.5		0.927	0.765	0.739
0.737444	1.0578	1.6326		0.111111	0.823529	2.14286		0.32	0.565	0.306
0.666111	0.828	1.11829		0	0.6	1.375		0.278	0.392	1.736
0.543182	0.9247	1.2734		0.1	0.571429	1.42857		0.387	0.57	0.622
0.61695	1.2493	1.52675		0.142857	0.166667	1.875		0.412	0.339	0.35
0.4605	0.988	1.8133		0.25	0.230769	1.44444		0.264	0.562	1.434
0.4968	0.835111	1.6651		0	1.66667	1.6		0.344	0.497	0.788
0.5551	0.850286	1.61973		0	0.3	0.75		0.459	0.41	0.285
0.850778	1.38667	1.66867		0.0625	1.125	1.07143		0.627	0.861	0.524
0.520429	0.875333	1.6335		0.25	1.5	1.75		0.341	0.216	1.086
0.52	1.62186	1.4278		0	2	1.9375		0.279	0.187	0.276
0.4944	1.56457	1.5067		0.380952	0.916667	1.13333		0.199	0.154	0.49
1.14125	1.45233	1.21817		0.0666667	0.428571	0.5		0.323	0.117	0.506
1.2772	1.01183	2.555		0.111111	0.875	0.888889		0.349	0.159	1.199
0.2733	1.12929	2.1465		0.0869565	0.625	0.625		0.428	0.29	0.647
0.360714	1.04729	1.93942		0.24	0.857143	1		0.327	0.217	0.657
0.4016	1.12343	1.4894		0.173913	1.66667	0.75		1.44	0.355	1.656
0.4562	1.2918	1.60778		0	0.5	1.85714		0.439	0.255	0.69
0.357	2.0585	2.7876		0.0384615	1.09091	2.1		0.464	0.408	0.897
0.4325	0.9915	1.40464		0.0714286	0.375	1.53333		0.421	0.363	0.361
0.561667	1.20867	1.61231		0.0666667	2.6	0.333333		0.634	0.384	0.493
0.359	1.2811	1.39267		0.4375	0.666667	3		0.533	0.122	0.637
1.305	1.55657	1.45233		0.272727	1.16667	2		0.652	0.382	0.509
0.2095	0.977333	1.0768		0	0.25	1.66667		0.753	0.413	1.01
0.476	1.11573	1.411		0	0.833333	1.33333		0.239	0.718	0.735
0.17475	1.7132	1.508		0.111111	1	2.25		0.201	0.785	2.151
	1.138	1.15471		0.166667	1.25	2		0.585	0.571	0.45
	0.855286	2.35445		0.0666667	0.4			0.522	0.702	0.349
	0.6558	2.21445		0	0.8			0.32	0.514	0.443
	1.55683	1.5466		0	0.333333			0.444	0.487	0.493
	0.730125	1.463		0.181818	0.5			0.494	0.312	0.637
	0.937	1.9304		0	0.5			0.291	0.773	0.509
	1.0765	1.69633		0.166667	0.25			0.513	0.515	1.01
	0.913	1.96975		0	0.666667			0.27	0.504	0.735
	0.82825	2.32433		0.142857	1.5			0.299	0.682	2.151
	2.591	1.42575		0.166667				0.301	0.469	0.45
				0				0.29	0.603	0.349
				0				0.264	0.759	0.443
				0				0.326	0.454	0.831
				0.125				0.462	0.318	0.527
				0				0.258	0.566	1.021
								0.195	0.524	0.571
								0.244	0.787	0.95
								0.256	0.309	0.549
								0.196	0.463	0.422
								0.244	0.542	0.394
								0.243	0.565	0.72
								0.183	0.409	0.432
								0.153	0.486	0.433
								0.182	0.384	0.509
								0.163	0.309	0.29
								0.206	0.284	0.893
								0.503	0.272	0.225
								0.167	0.436	0.702
								0.2	1.076	0.977
								0.293	0.218	0.486
								0.218	0.526	1.181
								0.376	0.282	0.533
								0.284	0.31	0.571
								0.575	0.245	0.948
								0.166	0.366	0.803
								0.196	0.44	1.63
								0.238	0.426	0.365
								0.269	0.347	0.533
								0.346	0.326	0.37
								0.952	0.418	0.732
								0.171	0.446	0.608
								0.246	1.614	1.13
								0.269	0.517	1.045
								0.571	0.624	0.54
								0.282	0.818	0.649
								0.349	1.264	0.755
								0.27	0.581	1.067
								0.206	0.826	0.677
								0.206	0.576	0.665
								0.184	0.59	0.662
								0.248	0.487	1.136
								0.324	0.349	0.381
								0.155	0.44	0.732
								0.334	0.298	0.802
								0.474	0.392	0.868
								0.358	0.478	1.265
								0.305	0.364	0.59
								0.183	0.358	0.884
								0.271	0.664	1.295
								0.283	1.454	0.373
								0.312	0.435	0.335
								0.133	0.575	0.205
								0.176	0.337	0.626
								0.706	0.466	0.4
								0.154	1.389	0.478
								0.188	0.526	0.446
								0.184	0.362	1.676
								0.209	0.642	0.699
								0.338	0.316	2.233
								0.172	0.426	0.417
								0.399	0.476	0.345
								0.247	0.618	0.459
								0.483	0.508	0.814
								0.392	0.305	0.76
								0.163	0.364	0.318
								0.831	0.607	0.955
								0.185	0.45	0.759
								1.178	0.192	0.672
								0.792	0.468	0.885
								0.57	1.131	0.455
								0.365	0.143	0.977
								0.562	0.314	0.614
								0.192	0.548	0.479
								0.218	0.306	0.399
								0.314	0.612	0.699
								0.332	0.138	0.839
								0.368	0.317	0.538
								0.227	0.438	0.303
								0.183	0.302	0.694
								0.236	0.497	0.552
								0.264	0.192	0.348
								0.807	0.566	0.285
								0.2	0.512	0.662
								1.047	0.304	0.266
								0.389	0.269	0.792
								0.133	0.308	0.582
								0.55	0.513	0.741
								0.126	0.383	0.542
								0.14	0.498	0.625
								0.19	0.373	0.366
								0.237	0.661	0.667
								0.174	0.557	0.685
								0.202	0.48	0.858
								0.176	0.781	0.735
								0.331	0.224	0.567
								0.238	0.438	0.373
								0.175	0.472	1.411
								0.165	0.391	1.615
								0.351	0.589	0.487
								0.502	0.321	0.691
								0.201	0.844	0.628
								0.539	0.22	0.598
								0.361	0.778	1.152
								0.385	0.396	0.957
								0.145	0.431	1.573
									0.67	0.581
									1.07	0.471
									0.442	0.539
									0.247	0.658
									0.24	0.297
									0.337	0.367
									0.224	0.284
									0.358	0.393
									0.464	0.805
									0.374	0.512
									0.228	0.182
									0.324	0.195
									0.287	0.179
									0.419	0.414
									0.913	0.447
									0.272	0.357
									0.236	0.523
									0.256	0.779
									0.275	0.951
									0.424	0.643
									0.228	0.332
									0.311	1.13
									0.411	0.509
									0.34	0.579
									0.253	0.468
									0.29	1.243
									0.519	0.798
									0.37	1.2
									0.412	0.422
									0.398	0.502
									0.389	0.604
									0.278	0.527
									0.313	0.634
									0.509	1.008
									0.382	0.371
									0.374	0.595
									0.276	0.602
									0.665	0.337
									0.67	0.726
									0.452	0.876
									0.856	0.937
									0.884	0.715
									0.514	1.008
									1.685	0.822
									0.895	0.532
									0.603	0.538
									0.349	0.419
									0.343	0.589
									0.573	0.91
									0.907	0.991
									0.567	0.602
									0.767	0.612
									0.457	1.295
									0.558	0.832
									0.445	0.422
									0.781	0.479
									0.49	0.448
									0.414	0.475
									0.975	0.48
									0.457	1.705
									0.867	0.755
									0.577	0.452
									0.845	0.574
									0.939	0.733
									0.933	0.73
									0.627	0.434
									0.669	0.398
									0.446	0.777
									0.262	0.546
									0.691	1.311
									0.645	1.092
									0.236	1.342
									2.113
									0.541
									0.385
									0.711
									0.916
									0.651
									0.354
									0.402
									0.437
									0.494
									0.325
									0.261
									0.688
									0.432
									0.38
									0.415

## Sheet: 3c
CHMP2B puncta number
Young_1	Young_2	Young_3	Aged_1	Aged_2	Aged_3	Aged/sAD_1	Aged/sAD_2	Aged/sAD_3
10.1	5.5	6.8	10.2	10.7	17.1	37.7	23.1	11.3
12.5	8.8	9.8	12.3	14.9	12.6	30.7	16	18.9
6.5	9.4	8.8	11.3	14	11.5	30.4	16.8	23.4
Galectin-3 puncta number
Young_1	Young_2	Young_3	Aged_1	Aged_2	Aged_3	Aged/sAD_1	Aged/sAD_2	Aged/sAD_3
1.1	7.2	5.7	15.3	13.8	6.8	21.8	22.8	36.3
0.8	7.2	6.9	5.2	8.3	7.5	11	19.8	30.9
3.2	4.2	6.3	7.8	8.6	10.9	20.8	29.5	27.2

## Sheet: 3d
	CHMP2B puncta number					CHMP2B puncta number					Galectin-3 puncta number					Galectin-3 puncta number
Fibroblast	Young	Aged	sAD		tNeuron	Young	Aged	sAD		Fibroblast	Young	Aged	sAD		tNeuron	Young	Aged	sAD
1	0.3	0.2	0.2		1	10.0833	10.2	37.7		1	0.1	0.2	0		1	1.08333	15.3333	21.7778
2	0.1	0.5	0.1		2	12.5	12.3	30.7		2	0	0.2	0		2	0.833333	5.16667	11
3	0	0	0		3	6.5	11.3	30.4		3	0	0	0.2		3	3.21429	7.78571	20.8
4	0	0.4	0		4	5.5	10.7	23.1		4	0.1	0	0		4	7.16667	13.75	22.7778
5	0	0	0		5	8.76923	14.9	16		5	0.1	0	0		5	7.15385	8.30769	19.8
6	0	0.2	0		6	9.42857	14	16.8		6	0	0.1	0		6	4.21429	8.57143	29.5
7	0	0.3	0.1		7	6.78571	17.1	11.3		7	0	0	0		7	5.71429	6.78571	36.3
8	0.1	0.3	0.2		8	9.78571	12.5625	18.9375		8	0	0	0		8	6.9	7.5	30.9286
9	0.136364	0.166667	0.105263		9	8.75	11.4706	23.3636		9	0.0909091	0.0416667	0.105263		9	6.3	10.8571	27.1538

## Sheet: 3e
Young					Aged					Aged/sAD
Ctrl	30min	Washout 1hr	Washout 2hr	Washout 8hr	Ctrl	30min	Washout 1hr	Washout 2hr	Washout 8hr	Ctrl	30min	Washout 1hr	Washout 2hr	Washout 8hr
8	25	21	9	3	3	16	9	11	3	5	10	30	10	13
11	11	10	1	3	20	20	26	24	3	2	26	32	11	4
0	27	14	1	2	1	22	25	20	3	4	64	44	12	19
1	14	37	9	3	9	19	22	20	3	3	42	72	14	6
4	18	11	5	3	1	22	30	18	4	15	36	59	24	22
4	18	7	15	9	2	40	15	14	4	4	33	42	18	5
2	22	23	2	4	6	19	17	12	2	0	40	25	10	15
1	22	7	10	3	4	18	22	9	9	1	23	42	20	16
7	18	3	2	7	5	23	7	24	2	6	27	15	17	5
3	12	13	5	10	4	25	23	10	4	3	24	54	32	12
1	17	3	3	3	8	23	30	9	2	3	30	42	34	5
7	14	4	0	8	5	16	9	18	3	0	33	31	28	1
6	18	6	0	8	3	29	12	4	2	4	26	35	22	10
4	16	15	0	9	6	20	33	8	3	1	35	44	22	7
1	9	11	13	4	3	20	8	11	8	4	28	43	35	7
1	9	6	8	4	2	20	12	14	7	0	27	33	35	9
3	16	26	6	8	4	31	20	9	6	3	18	28	15	4
2	16	9	13	2	6	23	26	22	2	1	19	65	14	1
4	22	8	2	7	4	27	29	12	3	7	28	27	19	7
1	18	8	10	4	7	19	26	10	4	6	22	35	18	6
2	6	8	3	7	4	43	30	7	3	0	22	35	14	3
1	13	16	13	5	16	27	56	6	5	1	54	41	11	21
3	13	7	8	2	13	36	26	7	3	0	25	30	19	16
1	20	6	5	6	4	50	34	11	4	1	30	60	26	3
3	11	2	7	3	9	44	32	11	7	9	41	32	22	8
2	13	7	4	6	1	34	43	7	3	4	60	50	14	4
2	25	15	4	3	4	29	38	7	5	2	33	24	28	5
11	29	11	4	3	5	15	30	16	4	2	39	83	38	5
3	13	10	9	3	6	34	14	16	3	1	36	46	19	20
11	13	11	11	3	6	55	45	23	3	2	44	51	36	10
6	15	16	17	4	5	22	12	24	6	4	55	51	33	30
2	9	8	1	3	2	28	8	19	4	10	27	41	36	13
1	22	11	1	4	2	26	11	5	3	8	20	21	30	19
1	26	5	5	4	5	18	21	17	5	2	58	43	53	7
11	24	13	4	4	3	23	14	12	5	0	79	47	38	17
2	6	8	6	2	7	40	11	16	4	1	38	42	28	11
3	14	9	17	4	7	51	21	9	11	5	36	57	23	10
4	18	13	2	4	2	22	24	7	7	8	44	30	21	5
4	17	11	2	5	5	27	22	7	9	2	19	23	26	8
4	18	6	20	7	5	37	30	6	4	1	53	19	25	14
2	5	13	1	2	5	25	45	7	4	9	47	50	13	4
1	29	5	2	4	7	27	22	9	3	4	54	35	29	2
0	14	4	2	9	5	38	17	14	5	8	33	22	31	13
5	13	14	2	5	3	55	24	9	8	7	52	29	33	10
3	12	10	3	2	2	25	16	9	3	4	29	19	36	23
6	11	6	2	7	2	22	21	14	4	6	53	34	34	10
1	9	11	3	6	5	24	29	8	3	3	13	33	45	21
1	4	12	8	3	7	20	10	9	7	10	26	45	13	10
4	16	8	1	2	2	21	13	13	4	9	20	18	26	7
3	35	4	2	1	2	28	6	10	4	9	32	31	9	5
6	24	5	7	1	8	18	34	13	7	7	49	22	20	25
1	19	24	3	5	6	9	22	2	3	6	24	13	10	12
2	15	11	8	7	16	24	27	9	3	7	31	20	14	19
0	17	6	5	6	2	32	40	13	5	10	22	39	21	7
4	8	8	4	4	5	10	15	5	3	4	23	37	18	6
3	15	19	8	3	5	15	15	9	4	8	33	31	21	3
3	12	7	3	2	3	49	31	7	6	8	13	41	22	1
5	10	6	1	1	5	18	24	7	3	6	32	33	14	5
2	10	8	3	2	4	14	8	5	6	9	28	41	24	14
4	14	5	3	5	4	33	21	14	4	1	27	13	20	15
2	25	10	4	1	5	17	9	9	8	2	18	26	36	3
1	11	19	3	1	6	11	7	10	14	4	19	30	25	17
2	22	3	0	3	6	15	19	17	3	2	23	18	31	3
1	16	14	2	5	13	30	17	13	5	4	51	23	14	10
1	21	9	1	3	8	13	33	2	7	2	49	27	11	17
4	8	10	3	5	3	26	12	15	5	4	14	15	25	8
3	21	8	3	2	4	21	28	20	9	3	34	24	21	6
5	2	4	3	6	4	16	14	4	8	4	20	15	15	10
1	22	6	7	1	4	11	16	22	11	3	19	34	21	9
2	8	4	5	3	6	12	21	0	5	1	38	20	19	1
2	20	10	6	3	3	13	10	10	7	0	15	14	35	22
5	20	8	7	2	9	17	23	9	3	3	14	26	27	17
2	19	3	5	5	4	19	32	11	7	10	44	22	13	8
1	14	9	3	3	3	15	13	14	6	5	17	26	17	7
6	19	7	10	2	4	35	14	10	10	3	49	8	16	12
9	21	9	5	4	2	49	17	22	9	2	34	59	29	13
10	22	3	5	2	11	34	22	8	4	3	37	23	15	6
6	18	9	7	2	7	30	7	10	7	5	28	29	30	18
1	17	8	1	1	3	23	22	15	6	7	24	27	12	7
5	14	6	2	2	5	24	12	11	10	3	35	53	11
7	18	19	3	2	2	33	12	18	9	1	29	27	40
4	15	10	2	3	2	39	13	8	4	4	32	26	12
6	20	11	2	3	3	15	18	3	7	3	52	31	15
2	17	2	14	3	3	13	26	7	6	6	26	27	24
2	23	3	5	1	5	28	30	25	5	2	29	33	11
6	6	12	2	2	6	39	22	12	5	5	29	27	26
10	14	14	3	2	2	7	13	12	5	0	27	20	19
6	11	9	1	7	3	29	20	12	3	10	32	29	15
10	6	3	4	1	6	14	39	12	2	2	30	30	39
8	17	3	8	3	3	28	4	9	3	2	64	28	24
6	16	4	2		5	35	7	13	6	0	25	46	13
8	13	7	5		6	41	15	9	4	4	31	42	36
1	13	15	10		3	43	13	4	7	1	32	38	23
0	22	7	2		6	53	20	8	4	7	32	34	31
3	18	5	2		4	23	16	5	4	0	37	39	14
0	18	15	1		7	49	22	19	6	2	35	41	20
6	14	9	1		4	36	13	12	9	4	44	32	26
7	17	6	5		3	31	10	6	4	2	24	55	35
3	9	4	2		5	14	25	9	5	2	15	27	31
4	17	10	5		1	32	21	2	9	2	19	17	15
3	12	9	3		3	23	11	4	10	4	23	17	24
6	3	3	4		2	10	14	7	8	3	45	26	21
7	22	15	3		8	48	32	7	8	0	53	23	32
3	14	10	9		6	36	20	14	5	2	58	28	9
5	23	10	8		10	43	24	14	4	7	46	20	25
5	20	9	5		2	25	33	25	7	9	18	19	31
2	36	3	6		3	29	23	11	4	5	37	19	25
5		3	2		0	21	41	6	3	10	58	25	36
		2	2		4	34	27	3	8	2	28	49	34
		3	2		8	25	20	7		5	45	32
		10	10			35	14	6		2	24	29
			0			8	10	10		1	28	56
			0			30	23	4		4	34	36
			1				5	8		3	28	35
			2					9		2	33	46
			1					14				48
			4									38
			2

## Sheet: 3f
Young			Aged			Aged/sAD
Ctrl	FCCP	LLOME	Ctrl	FCCP	LLOME	Ctrl	FCCP	LLOME
0.693117	0.522607	0.446239	0.568777	0.432765	0.265689	0.593766	0.373599	0.408794
0.85871	0.44866	0.508891	0.700739	0.317761	0.436138	0.583338	0.289253	0.436905
0.856161	0.463654	0.744191	0.601987	0.269672	0.24955	0.556215	0.250229	0.365756
1.15022	0.451345	0.699565	0.525935	0.344605	0.465381	0.460804	0.387919	0.358575
1.23206	0.54777	0.506921	0.776643	0.426078	0.436386	0.657342	0.367279	0.422411
1.16498	0.477109	0.828913	0.595246	0.375551	0.466398	0.413789	0.321618	0.429915

## Sheet: 3h
	Y-axis (Abeta42)	X-axis (Galectin-3)
Young	1.38612	1.08333
Young	1.07162	0.833333
Young	1.05887	3.21429
Young	0.944038	7.16667
Young	1.14658	7.15385
Young	0.791525	4.21429
Young	0.892865	5.71429
Young	0.915075	6.9
Young	0.990237	6.3
Aged	1.62338	15.3333
Aged	2.05289	5.16667
Aged	2.07451	7.78571
Aged	1.85614	13.75
Aged	1.95735	8.30769
Aged	3.10913	8.57143
Aged	1.81547	6.78571
Aged	1.95204	7.5
Aged	2.67659	10.8571
Aged/sAD	2.5366	21.7778
Aged/sAD	2.39274	11
Aged/sAD	2.56169	20.8
Aged/sAD	2.6333	22.7778
Aged/sAD	2.85597	19.8
Aged/sAD	2.66506	29.5
Aged/sAD	3.11798	36.3
Aged/sAD	2.64483	30.9286
Aged/sAD	2.43494	27.1538
fAD-PSEN1	4.23408	8.33333
fAD-PSEN1	3.42405	6.75
fAD-PSEN1	3.24623	9
fAD-PSEN1	3.904	9.83333
fAD-PSEN1	3.11833	13.6154
fAD-PSEN1	3.24227	9.5
fAD-PSEN1	3.71279	12.3571
fAD-PSEN1	2.46067	14.75
fAD-PSEN1	2.9361	12.6
