# Supplementary material for: Proteostasis and lysosomal repair deficits in transdifferentiated neurons of Alzheimer’s disease
Source: Nat Cell Biol. 2025 Mar 26;27(4):619–32. doi: 10.1038/s41556-025-01623-y (PMC11991917; doi:10.1038/s41556-025-01623-y)
Supplement: Supplementary file 8 — Statistical source data. [file 41556_2025_1623_MOESM8_ESM.xlsx]

## Sheet: 5c
Ctrl				LLOME
Young	Aged	Aged/sAD	fAD-PSEN1	Young	Aged	Aged/sAD	fAD-PSEN1
0	4.54545	5	0	10.2041	15.3846	27.8689	12.1951
2	0	4.16667	4.16667	8.33333	19.5652	27.2727	17.5
4.44444	3.44828	5.76923	0	5.40541	18	32.8358	23.3333
2.38095	2.32558	5.71429	2.94118	6.81818	11.1111	20.8333	15.3846
2.85714	2.85714	3.33333	3.33333	10.8108	19.2308	24.4444	20
0	2.85714	4.34783	3.0303	11.6279	20	17.7419	14.2857
0	4.25532	5.88235	0	7.31707	16.2162	18.1818	8.88889
2.63158	2.04082	2.38095	3.22581	8.33333	13.1579	23.8095	12.8205
0	2.77778	6.52174	3.84615	6.45161	15.0943	20	19.5122
0	0	3.7037	4.7619	10.2564	17.2414	15.3846	17.3913
3.125	3.57143	5	4.87805	5	15.9091	18.8679	19.2308
0	4	3.63636	2.04082	12.5	12.5	29.1667	12.766

## Sheet: 5d
	IL-1B	IL-4	IL-6	IL-15	IL-16	IL-18	IFNG	CCL1	CCL2	CCL4	CCL5	CCL17	CXCL8	CXCL9	CXCL12	M-CSF	PAI-1	MIF	sICAM-1	TNFRSF6	LIF
Young	1.4	0.52	1.89	0.95	0.35	0.84	1.52	0.44	0.74	0.92	0.53	0.52	2.11	0.29	0.37	0.66	1.51	0.54	1.95	0.63	0.6
Young	1.07	0.54	1.92	0.91	0.47	1.54	1.68	0.88	0.74	1.38	0.56	0.52	2.15	0.37	0.37	0.69	1.47	0.52	1.85	0.57	0.21
Young	0.23	0.96	0.52	1.14	2.44	0.79	0.54	1.57	1.02	0.65	0.88	1.47	0.42	1.95	1.53	0.87	0.94	1.15	0.66	0.94	1.5
Young	1.49	0.67	0.53	1.35	1.14	1.19	0.66	0	1.05	1.96	0.97	0.81	0.48	1.71	1.51	0.91	0.91	1.24	0.67	0.94	2.41
Young	1.42	1.26	0.56	0.86	1.02	0.98	0.52	2.07	1.2	0	1.47	1.34	0.39	0.94	1.07	1.42	0.59	1.3	0.41	1.64	0.54
Young	0.39	2.05	0.59	0.8	0.59	0.66	1.08	1.04	1.25	1.08	1.59	1.34	0.44	0.75	1.15	1.45	0.57	1.25	0.46	1.28	0.75
Aged	3.63	2.88	5.21	4.47	2.63	2.73	3.39	6.48	2.88	6.76	2.76	2.52	1.62	1.18	2.55	3.4	1.28	2.51	5.01	2.86	3.47
Aged	2.56	3.79	5.23	4.54	2.85	2.39	3.1	4.32	2.92	4.5	3.01	2.52	1.76	1.01	2.57	3.54	1.25	2.27	4.78	2.96	3.47
Aged	2.48	7.81	3.89	2.42	2.54	3.97	2.81	5.23	3.49	6	3.79	-0.81	8.01	1.02	2.14	3.5	1.59	5.17	15.19	4.88	6.51
Aged	3.52	7.65	3.77	2.16	2.11	4.64	2.81	2.09	3.45	4.36	3.53	1.36	7.58	0.79	2.16	3.32	1.55	5.29	14.56	5.19	7.71
Aged	3.73	3.39	4.51	1.33	1.75	1.22	2.77	0.97	3.21	6.04	1	0.25	2.79	1.39	1.49	1.96	2.26	1.9	2.48	1.78	1.7
Aged	4.21	3.83	4.63	1.36	0.95	5.5	3.3	0.97	3.25	6.55	0.99	0.25	3.02	0.91	1.52	2.06	2.31	1.86	2.33	1.69	2.1
Aged/sAD	4.66	8.3	1.32	3.11	7.57	4.31	2.33	5.11	3.92	14.2	5.03	6.19	1.04	1.07	7.53	7.03	3.88	7.77	10.22	7.42	8.13
Aged/sAD	11.45	12.19	1.27	2.95	8.28	11.85	3.26	3.4	3.75	3.55	5.39	7.95	1.12	1.28	8.08	6.66	3.84	6.78	10.26	8.3	8.83
Aged/sAD	5.75	8.69	3.18	6.53	2.67	8.59	3.34	0	6.28	11.32	5.08	6.34	2.78	1.45	2.89	6.44	5.16	5.34	4.05	6.62	3.1
Aged/sAD	6.42	10.34	3.35	6.79	3.23	1.72	3.34	8.14	6.57	5.66	5.56	0.7	2.84	1.36	3	6.66	5.08	5.28	4.17	6.62	3.38
Aged/sAD	4.23	2.35	3.84	4.56	1.44	9.78	3.24	0	6.46	8.06	11.87	0.8	3.31	3.77	3.93	4.68	3.16	9.05	6.9	6.34	5.13
Aged/sAD	4.23	5.65	4.07	4.91	0.8	7.82	2.67	9.27	6.84	9.67	14.23	4.01	3.59	3.97	4.07	5.09	2.95	8.98	7.36	5.95	4.17
Aged/sAD	3.17	4.74	4.99	7.81	9.8	5.37	4.77	2.83	7.66	20.65	0.47	9.55	0.47	3.63	6.2	6.22	2.53	6.96	6.14	9.68	7.05
Aged/sAD	9.51	4.74	5.22	8.08	4.83	5.37	1.93	-1.41	7.49	14.75	0.5	5.14	0.44	4.25	6.32	6.4	2.62	6.83	5.18	9.32	9.1
Aged/sAD	7.88	13.84	0.92	4.59	6.4	6.97	1.63	15.13	7.1	14.35	1.84	3.57	0.93	0.95	5.82	7.99	5.01	7.32	12.07	4.82	4.85
Aged/sAD	10.62	15.1	0.92	4.41	4.98	6.97	1.38	17.89	7.24	4.3	1.98	10.71	0.94	0.78	5.88	8.08	4.88	8	12.13	4.12	6.57
Aged/sAD	7.84	15.99	6.18	3.75	8.22	7.59	4.78	8.99	8.12	15.63	1.1	3.89	6.76	7.04	6.22	5.91	3.55	6.57	14.16	4.23	4.67
Aged/sAD	3.36	16.22	6.25	4.52	7.6	1.9	3.14	7.5	7.96	12.51	1.13	7	6.61	6.29	6.23	5.83	3.44	6.57	13.4	3.72	2.8
fAD-PSEN1	1.75	3.98	3.41	1.8	4.47	5.09	1.55	4.02	4.57	8.38	1.61	2.61	0.81	1.07	3.82	5.3	6.32	2.79	0.94	5.41	2.92
fAD-PSEN1	4.25	4.13	3.46	2.32	1.97	7.63	1.74	4.02	4.59	6.28	1.51	1.56	0.83	1.07	3.59	5.67	6.11	2.74	1.26	5.76	-1.46
fAD-PSEN1	3.94	1.7	4.09	5.25	6.45	3.53	2.63	11.16	2.53	0	4.1	0.48	4.53	2.39	3.74	3.26	2.75	2.16	4.41	3.9	1.54
fAD-PSEN1	5.33	3.12	4.11	5.01	4.91	2.35	3.13	3.72	2.54	10.67	4.12	2.41	4.82	2.16	3.85	3.54	2.93	2.33	4.33	4.29	2.51

## Sheet: 5e
	IL-1B	IL-4	IL-6	IL-15	IL-16	IL-18	IFNG	CCL1	CCL2	CCL4	CCL5	CCL17	CXCL8	CXCL9	CXCL12	M-CSF	PAI-1	MIF	sICAM-1	TNFRSF6	LIF
Young + vehicle	1.4	0.52	1.89	0.95	0.35	0.84	1.52	0.44	0.74	0.92	0.53	0.52	2.11	0.29	0.37	0.66	1.51	0.54	1.95	0.63	0.6
Young + vehicle	1.07	0.54	1.92	0.91	0.47	1.54	1.68	0.88	0.74	1.38	0.56	0.52	2.15	0.37	0.37	0.69	1.47	0.52	1.85	0.57	0.21
Young + vehicle	0.23	0.96	0.52	1.14	2.44	0.79	0.54	1.57	1.02	0.65	0.88	1.47	0.42	1.95	1.53	0.87	0.94	1.15	0.66	0.94	1.5
Young + vehicle	1.49	0.67	0.53	1.35	1.14	1.19	0.66	0	1.05	1.96	0.97	0.81	0.48	1.71	1.51	0.91	0.91	1.24	0.67	0.94	2.41
Young + vehicle	1.42	1.26	0.56	0.86	1.02	0.98	0.52	2.07	1.2	0	1.47	1.34	0.39	0.94	1.07	1.42	0.59	1.3	0.41	1.64	0.54
Young + vehicle	0.39	2.05	0.59	0.8	0.59	0.66	1.08	1.04	1.25	1.08	1.59	1.34	0.44	0.75	1.15	1.45	0.57	1.25	0.46	1.28	0.75
Young + LLOME	2.31	4.89	7.67	7.04	5.15	5.34	4.54	15.19	4.37	5.28	3.81	2.19	2.41	1.53	3.56	4.92	3.62	3.02	4.12	3.61	2.98
Young + LLOME	4.84	4.12	7.48	7.15	4.8	2.14	5.46	6.75	4.29	7.92	3.63	5.7	2.27	1.64	3.74	4.86	3.54	3.21	4.62	3.83	3.68
Young + LLOME	8.42	5.59	8.54	8.24	4.7	6.72	4.84	13.52	4.84	8.06	4.17	3.51	2.74	2.24	4.11	5.6	4	2.81	5.43	3.72	4.21
Young + LLOME	6.5	5.59	8.86	7.75	8.69	4.89	4.49	5.79	4.87	10.07	4.21	2.51	2.7	1.63	4.34	5.84	4.07	3.11	5.54	4.21	4.61
Young + LLOME	5.28	6.8	10.28	9.09	7.73	7.06	6	6.7	5.62	9.31	2.72	2.9	3.15	2.31	4.75	6.77	4.85	3.89	7.2	6.01	3.47
Young + LLOME	4.17	5.27	9.8	9.24	8.89	7.06	4.57	11.16	5.67	8.15	2.52	5.21	3.34	2.45	4.96	6.84	4.75	3.39	6.87	5.63	4.86

## Sheet: 5f
	Young	Aged	Aged/sAD	fAD-PSEN1	Young + LLOME
Young	1
Aged	0	1
Aged/sAD	0	0.585269	1
fAD-PSEN1	0	0.171939	0.412211	1
Young + LLOME	0	0.377486	0.333229	0.690337	1

## Sheet: 5g
	IL-6	IL-15	CCL1	CCL2	CCL3	CCL5	CXCL5	CXCL8	CXCL12	M-CSF	PAI-1	MIF	sICAM-1	TNFRSF6
Aged/sAD + Vehicle	0.943718	0.918004	0.853731	0.966701	1.00755	1.0522	1.08642	0.893586	0.918763	0.939133	1.04134	1.00243	0.953684	0.950084
Aged/sAD + Vehicle	0.937646	0.918004	0.853731	0.969606	0.903433	1.06329	0.54321	0.935856	0.980968	0.971899	1.03231	0.868773	0.918657	0.950084
Aged/sAD + Vehicle	1.07435	1.01547	1.00299	1.02179	1.04595	0.942254	1.48148	1.04667	1.03075	1.04764	0.964066	1.07898	1.09249	1.00953
Aged/sAD + Vehicle	1.04429	1.14853	1.28955	1.04191	1.04307	0.942254	0.888889	1.12389	1.06952	1.04133	0.962275	1.04982	1.03517	1.0903
Aged/sAD + C381	0.683187	0.629816	0.851956	0.684739	0.852194	0.535254	0.770771	0.674314	0.743458	0.714576	0.665283	0.834455	0.667402	0.75033
Aged/sAD + C381	0.680346	0.718302	0.745462	0.702833	0.84792	0.6088	0.770771	0.718949	0.765909	0.755208	0.702557	0.682736	0.654493	0.650286
Aged/sAD + C381	0.73678	0.677474	0.950143	0.774437	0.90684	0.808859	1.38692	0.850855	0.82633	0.78778	0.74582	0.807632	0.689696	0.630064
Aged/sAD + C381	0.795612	0.726645	0.670689	0.74844	0.757662	0.807143	1.38692	0.798147	0.82633	0.770556	0.71438	0.784881	0.707311	0.598561
fAD-PSEN1 + Vehicle	0.859907	0.945062	0.753927	0.955765	1.46074	1.19283	0.766888	0.863269	0.951753	0.948276	0.984223	1.13755	0.966808	1.0356
fAD-PSEN1 + Vehicle	0.895592	1.04088	0.942408	0.980053	0.972041	1.29365	0.743649	0.943254	0.935302	0.996744	1.02053	1.09763	0.901784	0.956946
fAD-PSEN1 + Vehicle	1.11986	0.990818	1.3551	1.04038	1.04828	0.75999	1.21967	1.08825	1.06517	0.997483	0.968148	1.01154	1.00019	0.862357
fAD-PSEN1 + Vehicle	1.12464	1.02324	0.948568	1.0238	0.518939	0.753532	1.26979	1.10523	1.04778	1.0575	1.0271	0.753277	1.13121	1.1451
fAD-PSEN1 + C381	0.643215	0.567253	0.367606	0.588899	0.613896	0.767434	0.684398	0.622212	0.549465	0.54959	0.479542	0.525462	0.599727	0.475545
fAD-PSEN1 + C381	0.664384	0.665093	0.441127	0.575105	0.705447	0.741152	0.602814	0.685432	0.53108	0.521756	0.483165	0.945832	0.587712	0.437194
fAD-PSEN1 + C381	0.565559	0.495394	0.416743	0.54371	0.481623	1.12283	0.500982	0.580575	0.522139	0.46662	0.501313	0.562606	0.521175	0.442012
fAD-PSEN1 + C381	0.571515	0.479815	0.173643	0.541738	0.446079	1.11235	0.453881	0.585541	0.490494	0.436852	0.533065	0.507448	0.528741	0.499981
