# Supplementary material for: Proteostasis and lysosomal repair deficits in transdifferentiated neurons of Alzheimer’s disease
Source: Nat Cell Biol. 2025 Mar 26;27(4):619–32. doi: 10.1038/s41556-025-01623-y (PMC11991917; doi:10.1038/s41556-025-01623-y)
Supplement: Supplementary file 9 — Statistical source data. [file 41556_2025_1623_MOESM9_ESM.xlsx]

## Sheet: 6b
Ctrl						C381
Aged_CHMP2B	Aged_Galectin-3	Aged/sAD_CHMP2B	Aged/sAD_Galectin-3	fAD-PSEN1_CHMP2B	fAD-PSEN1_Galectin-3	Aged_CHMP2B	Aged_Galectin-3	Aged/sAD_CHMP2B	Aged/sAD_Galectin-3	fAD-PSEN1_CHMP2B	fAD-PSEN1_Galectin-3
39	22	21	22	23	32	5	4	26	6	2	2
2	22	40	26	38	8	2	2	14	6	2	4
8	8	44	23	30	2	22	9	5	3	1	3
11	13	11	11	0	2	15	15	2	1	8	11
4	18	60	17	4	0	15	7	12	10	7	9
6	19	11	15	17	22	5	8	5	2	8	10
4	5	48	32	3	13	7	4	7	16	9	2
9	15	63	25	47	3	6	3	3	13	10	1
11	8	34	25	19	3	5	2	9	1	3	3
8	29	45	15	3	4	21	7	14	17	3	4
6	17	77	12	3	4	3	5	11	5	2	2
20	8	51	21	1	7	7	7	5	18	2	2
6	5	18	5	10	13	27	12	2	22	1	1
3	7	26	10	0	5	9	3	12	6	8	8
12	11	14	14	9	1	15	11	23	12	7	7
3	3	23	14	8	5	6	3	20	17	8	8
31	9	26	4	2	6	4	2	9	20	9	9
10	8	4	6	8	16	12	6	8	3	10	10
23	12	29	9	7	6	10	8	5	13	3	3
9	5	39	10	4	7	8	3	13	4	3	3
18	0	47	20	19	7	12	25	5	5	11	9
5	1	17	42	7	3	9	10	6	13	3	7
15	0	30	18	26	12	27	3	12	10	3	4
23	1	9	52	3	0	10	3	12	9	2	3
2	0	96	16	6	3	14	21	5	6	8	5
5	4	47	3	11	25	20	7	14	2	2	7
19	0	8	3	4	35	15	10	15	17	6	15
5	2	11	5	10	13	13	2	16	10	8	2
11	0	8	39	0	0	13	2	31	3	13	8
10	0	31	36	7	0	8	14	20	7	4	6
12	4	47	30	2	3	1	4	3	18	16	2
31	8	38	35	32	5	9	5	6	3	5	2
6	19	14	18	12	7	15	3	45	35	4	4
7	6	3	11	6	6	10	2	12	4	2	2
8	20	13	45	13	5	10	3	9	9	5	5
6	12	41	3	2	11	25	4	10	5	6	6
8	10	7	7	5	10	6	3	14	1	9	9
1	24	47	20	9	3	11	2	7	11	3	3
7	19	6	20	27	2	5	1	8	10	6	6
21	12	15	9	31	1	16	3	10	3	6	6
19	19	13	21	16	10	2	5	15	4	2	2
6	9	10	25	11	1	4	2	40	7	11	11
18	12	5	2	3	6	10	3	11	4	4	4
14	20	33	16	3	14	17	11	17	4	7	7
8	4	15	2	9	15	4	4	8	5	4	4
16	19	27	46	10	37	5	3	78	32	2	2
12	7	6	7	4	1	13	5	32	5	5	5
15	19	12	50	3	2	6	7	28	30	6	6
26	5	6	6	7	8	3	2	18	15	9	9
15	20	33	6	36	21	17	8	89	32	3	3
17	3	5	23	10	2	10	1	4	13	6	6
7	1	25	22	43	21	21	5	7	8	6	6
19	4	18	23	1	6	6	9	17	15	2	2
21	3	22	31	27	35	12	4	46	35	11	11
11	3	40	83	6	4	9	2	14	6	4	4
9	28	11	52	18	16	3	3	17	11	7	7
15	1	12	15	22	9	34	5	53	12	6	7
9	6	15	34	20	29	2	6	6	9	5	11
18	22	11	85	8	21	8	4	45	4	7	3
14	11	9	21	1	4	5	3	9	29	8	9
6	6	15	25	12	7	11	7	9	15	7	9
25	11	12	47	16	3	12	5	9	3	14	11
38	9	9	53	7	20	4	3	27	14	11	4
13	14	7	41	15	13	13	6	15	16	7	7
14	8	4	16	2	13	6	1	15	5	8	6
14	2	23	21	16	3	10	3	31	3	7	7
11	3	8	20	11	9	8	3	15	6	12	9
23	3	11	34	4	15	20	13	30	16	10	6
8	12	12	12	18	14	11	4	11	12	3	12
19	9	12	32	17	6	19	2	15	2	4	6
16	10	3	29	19	5	15	3	20	8	6	5
26	11	12	69	17	8	10	2	8	9	11	3
7	14	11	30	3	5	5	15	11	11	2	11
8	3	15	14	9	6	4	1	6	11	11	2
17	4	16	30	12	23	20	2	19	5	12	6
29	6	19	25	7	5	13	10	7	6	8	3
8	21	37	37	11	8	8	5	1	7	3	7
5	4	15	28	13	10	17	8	5	4	9	7
11	25	32	47	13	17	8	2	17	7	13	5
2	5	22	36	11	12	16	6	5	2	8	3
11	24	31	13	14	10	16	2	4	6	5	4
21	3	19	31	14	16	4	1	2	13	6	10
16	3	14	39	28	22	10	3	4	13	11	4
12	2	7	31	21	12	2	9	19	6	5	9
8	4	28	21	16	5	12	6	5	6	4	4
4	3	22	47	4	7	10	3	6	19	6	14
18	3	14	39	6	11	2	8	17	7	6	2
9	10	40	25	22	13	5	18	8	1	15	3
10	1	21	41	10	13			13	5	4	13
10	2	17	17	23	11			6	17	9	5
9	6	28	23	11	14			16	5	12	7
11	8	10	12	16	14			17	4
14	11	17	15	9	28			9	2
7	1	27	23	23	21			5	4
12	6	27	20	10	16			16	19
5	11			13	5
9	13			11	7
8	7			11	15
13	4			9	12
11	8			23	15
18	6			25	19
17	8			21	13
14	2			8	7
				9	9

## Sheet: 6c
Young			Aged			Aged/sAD			fAD-PSEN1
Ctrl	LLOME	LLOME+C381	Ctrl	LLOME	LLOME+C381	Ctrl	LLOME	LLOME+C381	Ctrl	LLOME	LLOME+C381
16440.6	10481.9	17001.2	10989.9	17834.3	21064.2	15263.7	3425.87	13675.5	13775.8	11610.6	9452.94
24062.1	18309.5	13519.3	7399.54	9128.48	15748.9	11619.2	4224.8	18167.9	15168	20448.5	14997.5
26639.3	11456.7	16321.8	7615.79	8385.25	13057.6	17255.3	6874.02	16568.6	11498.4	10950.1	14754
21774.8	11050	19494.7	4879.67	14390.3	15932.5	14718.2	3826.61	18508.3	16278.6	16700.3	8434.74
14111.1	15738.9	23103.7	7025.14	9542.72	13605.8	9509.98	8834.57	12780.7	15496.2	23146.1	11730.2
26027.4	15663.5	22567.8	8509.81	10099	12091.6	12817.6	10278.5	12209	16218.8	11944.6	15563.8
23931.6	15308.8	20485.4	10356.9	11963.3	10409.8	10219.2	4478.38	19705	15948.1	13763.3	21620.9
33474.7	15566.6	28493.4	5075.53	14895.6	18865.9	10613.6	4691.92	12491.3	16342	11553.1	14471.7
19550.1	10112.5	27546.3	5466.96	14368.6	17100.8	7128.47	2960.88	14275.9	11450.3	21040.8	16466.1
14219.9	15340.9	23608.6	13134.7	14767	10753.1	8018.5	4388.84	11352.2	11523.4	23074.2	14891.5
17776	10734.5	22180.9	13067.1	10628.4	10466.8	9069.6	2792.8	15369.6	15982.1	12916.3	16255.2
20906.5	15983.4	21214	10388.8	12346.7	7275.67	19607.5	7120.46	17310.7	15395.8	15960.3	20870.9
31868	20237	21991.4	7191.06	15132.2	14656.8	18545.8	5479.64	12580.8	18783.4	19099.6	18291.4
26399.1	19433	24036.8	11314.6	7757.72	9103.02	18096	3915.86	14387.1	11695.3	18915.4	16772.8
13421.3	13764.1	19821.7	15832.8	17056.7	14252.3	13639.8	2998.9	9207.97	20943.8	10978	16457.7
30493.5	18753.1	23727.9	16877.4	10680.1	12877.4	12198.2	3100.63	12682.5	15074.7	8188.58	20511.6
29933.2	11403.4	29731.7	11262.1	9987.36	17237.2	12416.7	4546.39	10309.2	17472.7	7878.99	14065.1
20507.2	9000.37	26490	9227.66	13746.2	10748.5	13694.1	7163.39	14743.1	14879.8	7912.89	15476
29708.9	10433.4	21554.8	8101.76	7207.71	15346.2	17853.3	7567.43	19212.5	18175.2	6408.78	17310.1
26804	11796.6	17741.1	14500.2	10754	13223.9	15449.2	4033.75	13678.6	19677.8	4699.36	11079
19238.2	16785.3	18642.6	11268.6	11634.2	11055.2	8788.21	8340.01	15204.7	24584.4	4993.13	19272.9
26152.5	19274.5	22687	10484.3	11637.6	15786.2	16929.8	7850.3	16037.5	15102.6	14829.5	14277.3
19500.1	19483.8	25703	11037.3	15015.3	17755.3	19209.5	4825.96	14071.3	24250.3	9602.72	13585.1
20451.2	11924.9	19101.1	14337.7	11061.7	16851.1	20938.3	6338.51	15774	22778.5	10245.8	10778.5
26286.6	11920.2	27058.5	13005.4	7195.82	12124.1	17581.3	7513.9	13407.7	8776.71	10373.4	14263.5
21289.7	12241.4	23802	16896.2	7746.66	18285.1	17723.5	5169.82	14213	21330.2	6585.35	17072.1
21318.6	24338.5	20102.8	12409.1	19733.6	14602.2	23279.7	4210.75	12739.1	14582.5	8834.63	13687.2
24046.3	14666.1	19261.6	10580.1	16033.6	14055.3	16739	4453.73	11572.4	12839.6	5879.68	12435.1
31146.6	16930.4	21351	8807.47	9278.86	12956.4	19086.2	2666.51	15197.7	11625.7	10176	14897.2
18628.9	20300	18239.5	7996.58	11506.1	12763	17977.2	6336.44	14215.8	10062.1	7939.42	16634.1
22205.5	15281.8	25315.8	13543.3	16229.1	15065.6	19333.9	10041.4	13870	14315	7250.87	15742
20317.8	17614.4	22783.7	12673	15372.1	13703.9	16060.8	5043.57	12216.2	26944	6289.62	13898.9
24035.6	23051.9	17402.7	12917	17361.8	18037.4	16892.4	7247.16	10746.5	10658.2	3926.64	16441.2
20882.2	12721	20822.5	11746.2	11880.5	19185.4	13667.9	8675.38	13477.6	19867.7	8777.53	16035.3
23346.3	20589	25907.6	12843.1	13021.4	17044.3	13745.2	6264.87	15106.4	14160.7	8838.48	19140
28066.9	13474	26667.4	11478.6	13764.8	8735.68	10168.8	5061.51	14279.9	22379.4	10555	18849.2
29650.4	10834.9	20069.6	15550.6	7090.34	15323.1	18580.4	6541.55	14051.7	23767.7	8357.75	12884.4
31143.9	13692.3	17984.2	15067.6	9050.41	22965.2	12589.1	5689.45	12369.9	17361.3	10006.3	13992.9
22126.9	13130.1	19238.9	17021.7	2849.42	15285.6	12387.5	4940.23	13219.1	12364.7	11448.2	16344.2
26283.3	16645.4	27551	10665.2	8657.33	21179.2	18035.6	5365.35	11229	22275.1	10170.5	17078.5
24002.2	17880.7	26005.2	10391.5	10743.6	15462	22642.2	3201.34	12564.5	23101.5	9028.72	14078.6
26878.6	14242	23510.8	13084.1	5729.64	13433.1	17165.6	4908.46	16047.3	28786.9	13713.9	11798
21164.5	16399.5	22483.4	10915	9982.83	16394.9	20141.5	3258.13	16212.3	22309.7	15636.1	19044.2
16638.3	14361.7	20174.7	11540.4	8927.03	12232.2	12438.9	6807.68	15423.9	15341.1	12276.8	20531.6
24166.2	14664	21364.3	16360.4	8354.72	11285.2	14587.5	6860.28	14114.8	12329.5	12236.7	22262.4
23250.9	15832.7	26024.2	19522.2	6891.06	14922	13730.1	6959.42	15277.1	35979.1	18213.8	22651.8
27755.9	10293.5	23014.8	17521	8799.75	14316.1	13762.4	4020.61	13925	18181.6	17204.3	15191.1
26847.5	10760.8	21384	10399.2	5321.62	17291.7	15531.1	3950.89	11994.5	24007.6	13922.2	13392.2
25255.8	20339.7	23297.6	12017.5	8572.71	12278.4	22536.8	5386.68	11390.6	14870.1	11734.2	18761.8
34907.4	13654.1	28581.8	16401.1	11543	18535.1	16501.7	8867.73	12856.4	21904.9	8609.1	13171.8
24709.7	11171.4	25319.7	12474.2	5006.95	19109.4	19427.6	5161.65	13965.2	25040	14421.2	15650.4
24877.2	16508.1	20325	15508.6	2584.64	15177.3	16639.4	4300.68	15530	27446.4	7671.05	18629.3
29056.2	10420.4	20372.4	16225.9	10801.2	13493.8	17870.3	4384.52	13918.4	17336.8	7707.05	16656.6
18334.9	11760	21877.4	11320.6	4780.18	20556.9	15278.6	5626.97	15639.5	16097.6	10875.1	16686.7
24640.8	14764.6	17706.4	12363.5	4137.24	19289.6	13563.2	6129.61	14337.6	33927.8	12536	14285.7
26459.8	15169.9	23960	12387.5	14407.3	20688.3	15398.9	5200.39	11685	25077.2	12607.1	15741.1
27368.1	15944.8	18415.2	10575	6113.51	15627	14308.1	9017.32	17134.6	18738.7	14401	13664.1
25241.2	10852.3	16872.7	17214.1	7512.42	16519.1	24998.8	6335.54	12983.3	20720.1	6911.22	19464.6
14432.9	8928.09	28327.8	9674.56	4912.58	14795.2	18442.8	6681.29	16182.3	31570.3	6291.91	23708.2
15036.7	12313	21876.1	18078.8	6596.94	22001.7	14452.3	4613.92	17243.3	27790.3	8241.11	16231.4
14195.8	17573.6	16501.8	13175.6	11737.9	12845.5	38299.5	6249.46	15555.3	19652.3	12794.3	22322.2
25107.2	15816.3	20846.1	14311.6	5701.35	13604.4	18481.8	6121.87	14266.5	21509.5	12583.6	21698.5
20753.8	9137.58	21840.5	20953.9	9787.73	14379	22700.5	4619.8	15546.7	23883.2	11588.6	16645.2
21156.6	16185.4	17848.2	12602.7	7519.2	21793.7	15842.7	5747.68	14138.3	16384.1	12877.4	11396.8
24209.3	20149.4	19185.7	11622.4	8254.56	18983.7	23405.7	5323.5	13421.5	28230.9	9058.02	18209.9
21027.3	14983.4	17276.7	10981.2	9933.91	18860	27021	7087.75	19066.2	22649.2	10361.9	16638.5
17908.7	14712.3	22241.6	14304.6	7339.89	19451.1	14877.7	4518.05	20007.2	15970.2	10585.6	11552.1
22857.9	14368.3	24200.1	16572.6	8107.55	17098.1	17517	6020.5	17142.1	23762.1	14316.3	14794.9
11915.1	12198.9	17206.5	17593.7	9451.12	19376.1	20536.6	8359.78	15206.7	17164.2	11219.2	14114.8
23302.2	14914.8	24151.2	12356.2	8089.92	13794	16469.3	4608.41	16816.3	28628.3	12004.1	13271.4
28011.5	17365	25146	6307.68	7978.71	15151.3	17580.8	4503.77	17453.2	31046.5	7139	17338.9
22637.8	10864	22601.1	13420.3	5672.64	14211.3	13218	3191.97	17079.8	20798.2	11829.9	15383.4
24162.2	14297.6	17572.2	16099.4	7997.7	14758.1	16040.3	4564.05	17711.6	21464.8	9875.39	15143
32706.2	15802.9	17512.6	14556.7	10100.6	12498.6	20933	5158.29	15824.7	17899.9	15113.2	17282.1
20786.7	15243.7	20344.6	14156.6	7006.18	15255	15812.5	5990.8	18741.4	11204.1	12281.2	14535.6
32618.4	18614.3	18466.4	14804.8	17011.7	19575.6	13842.8	6272.92	15438.5	23155.8	10787.7	12569.6
21609.4	19681.3	16009.4	15283.5	6092.02	25295.1	17561.5	3678.22	13976.7	18887.2	11812.6	14449.2
30206.8	14130.1	15769.5	18852.5	7494.48	11964.5	17311.8	4008.82	18084.4	20935.1	12583.3	11540.7
25324.9	13663.5	19838.8	13203	7874.08	23565.7	35550.2	5834.99	15855.8	14951.9	8712.98	11865.3
18541.5	16985	19324.8	12222.8	7913.46	20296.9	25545.3	4950.04	13579.2	14332.4	7047.86	10256.5
19577	20765.6	17978.5	13885.5	7245.01	16402.8	38375.5	4103.03	16761.3	17766.7	6753.07	10405.5
23215.9	15668.8	18955.9	18418.7	15574.7	23543.2	16396.6	3878.34	14454	20955.7	10197.6	13543.1
24452.9	15233.1	16987.9	15009.3	9189.85	17298.7	25117.9	4860.53	14381.8	16807.7	9075.96	15414.4
19347	14456.3	25776.3	16136	7493.5	13356.5	19116.6	5579.02	15363.1	18635.9	14564.3	15354
26577.6	10055.2	23865.1	14823.2	12187.2	20608.6	15698.6	4472.04	14235.2	26124.1	19745.8	15141.2
29311.4	20357.7	24190.3	11858.1	5797.74	12277.7	16750.4	6249.05	10163.6	34724.9	14176.7	14455.3
15652.5	11820.5	16298.5	13711.5	16806.3	18050.4	15080.9	4564.61	13439.4	28839.4	10055.5	9635.06
20619.3	13679	22166	18901.5	10567.6	15436.5	12007.6	6443.88	14371.3	39349.4	14323.5	11805.7
27773.4	21026.1	18841.6	14428	11384.7	15209.6	16088.3	6783.81	13016.1	31444.1	10508.4	12764
29431.8	15545.8	21570	11633.6	7689.66	13329.3	24007.5	6065.63	13788.8	18356.3	8503.04	11110.7
27546.5	14583.1	20505.7	12146.2	14991.3	15934.7	17839.7	8656.47	17642.7	20416	5523.81	10980
19969.6	20389.6	17701.2	19758	9989.88	19283.9	25239.1	5475.13	17583.7	18642.8	7566.48	10365.4
28122.9	10929.6	16195.5	13899.1	12373.8	19954	16126.9	4979.7	14688.6	29487.1	12695.4	15263.1
18665.5	9361.21	15475.9	15821.6	7137.34	19569.6	13755.8	3427.52	15227.8	22149.2	8436.8	12300.7
23817.2	10383	19350.9	18792.8	7815.21	20739.3	20928.9	3712.58	18276.5	20268.7	8456.36	12908.2
21495.7	14514.6	26881.6	19650.7	7424.38	17015.7	15620.4	6461.28	15547.1	27232.2	7356.76	11735.9
25670.1	12464.3	19008.2	15721.7	3322.26	16939.7	16991.3	1979.78	15384.5	24070.6	20350.3	14478
22428.6	12464.9	17657.9	19198.4	12435.2	17804.8	21784.7	5771.39	15541.5	28480.5	10537.2	15154.4
21971.9	9423.41	20894.8	15098.6	8363.34	31736.8	36522.3	4858.07	12136.4	34216.4	14086.8	14947
25148.7	11008.8	18247.6	17161.8	8086.61	17955.2	36588.5	4620.36	13857	35754.7	17304.7	12871.5
30337.6	14387.7	15015.3	16393.3	6648.48	18181.2	24193.3	2930.93	16357.3	16365.2	14709.9	13856.2
23239.9	17893	14447	15862.6	5828.91	12574.6	26474.2	6498.48	15350.7	28945.9	7494.89	9987.02
15015.9	8528.24	12914.4	13267	16852.4	16706.7	27395	4310.66	13386.5	18632.2	9932.85	12692.5
24992.1	15651.3	17261.1	21371.6	8261.5	15409.5	36111.6	2285.98	14437.6	12367.6	6528.73	19023.9
21216.8	6376.02	15931.7	17420.4	10239.3	16429.1	13726.3	7232	12613.5	19264.5	7851.65	21145.8
30884	13774.7	14408.6	16326	12314.1	24610.5	30025	3210.47	16084.9	21690.3	8559.44	17089.3
23865.9	14957.2	20225	13949.6	12558.6	19460.1	28817.2	7850.85	13548.9	20668.5	14530.6	14437
23946.7	14279	18947.3	12709.7	6591.19	24631	23776.3	7339.05	15052.2	14435.4	7006.41	12110.8
16110.3	11871.1	20026.7	17063.9	10012.3	14110	18144.9	6559.29	12750.4	14540.8	8547.26	14048.2
22439.6	9988.36	16070.1	14599.5	9151.23	15197.2	14560.9	6403.65	14855.3	28030.8	13425.9	13237.3
15850.1	9579.67	18033.2	22753.2	5819.78	14679.1	17172.1	7702.41	13060.7	16162.5	11276.8	13011
17558.7	13885.3	21893.9	16044.9	6857.09	20767.7	20428	6891.86	12480.3	21258.1	7966.99	16935.3
20267	13155.8	24180.5	18344.9	9854.57	13368.9	25101.4	7133.25	15847.1	12584.1	8516.06	20329.5
16036	14185.4	17944.6	14053.4	14972.3	20139.1	31810.1	9468.28	17030.1	27698.8	10220.6	12473.4
18411.2	10631.6	15354.2	17618.2	18222	12139.1	15813.1	7943.53	19127.6	24916.1	7340.83	12324.7
20662.7	15203.3	15350.3	15106.1	11489.3	15760.6	24763.6	8075.37	11808	22667.4	6442.72	18976.8
24536.4	19487.9	22385.4	13365.2	16989.7	16632.8	24928.6	8726.56	15429.1	19974.8	21692.9	16511.1
21427.5	19435.3	16578.3	18885.1	15514	13461.3	17969.4	5721.44	15318.3	25014	5472.53	10296.9
21337.1	12830.1	21703.8	15875.1	13515.7	15334	18986.6	5948.65	13729.9	28287.5	12947.8	15748.8
24935.7	16547.3	16645.3	18800.1	10886.7	11612.9	18904.1	4767.3	11919	20939.7	6302.5	15894.9
27062.2	16362	22301.6	26126	9367.38	11030.3	11341.1	5942.77	17546.2	12512.2	5221.58	15116.2
20172	12120.4	17279.3	21303.3	10703.9	18441.2	11595.1	5074.78	16809.4	25136.3	5370.34	15110.9
19649.6	14413.6	20359	17414.4	15775		8201.34	8711.69	15758.7	27768.4	2371.37	15244.5
18944.2	13457.5	16275.1	14654	11347		12817.7	7018.47	15507.9	14917.9	3257.53	15958.8
12535.4	10749.8	20160.9	17017.4	10703.8		11095.7	6742.73	10389.9	24812.3	17721.3	12591.2
10962.6	19231.5	25156.4	15204.6	11654.2		15635.2	5423.18	17929.8	15415.8	20985.5	11950.3
22030	15161	19790.3	16199.2	12031.2		11976.5	13090.2	11822.9	24562.9	13385.3	18203.5
14267.6	14973.8	18573.8	21307.4	4126.11		11212.8	7540.75	12288.5	26576.9	11557.7	16083.8
23012.7	11173	17628.7	13678.2	5780.07		16761.3	5606.75	15907	16784.7	10748.6	14143.8
14089.5	15590.1	16056.1	18120.3	17983.2		17588.6	7741.78	10821.4	17845.6	12360.6	11714.6
11808.2	16341.6	20495.6	20353.9	17226.9		14772.6	5689.47	17206.9	27560.4	12368.4	13458.6
18555.5	15953.3	20483.5	26932.5	17085.7		11004.5	6674.96	15045.4	20481.2	17629.7	16755.6
19530.5	12201.8	16807.5	18286.6	7975.07		13742.1	6679.42	15485.5	16459.9	13604.7	13890.9
14615.2	12314	17818.8	16224	9228.05		21428	11664.6	16160	24893.1	10384.8	16726.6
15522.1	14594.8	22820.6	15078.6	8883.28		14050.8	6331.37	11642.1	12851.6	15374.1	13317.2
20487.4	13367.9	15257.7	18216.7	10861.9		14661.9	8851.32	17375.2	21467.2	17174.8	14361.8
10015.5	9878.4	19808.2	15997.4	10423.5		18702.7	12014.9	14041.2	22222.8	20541.1	14184.5
10563.2	13572.2	22410.8	17645	6785.34		13402.6	8023.22	16430.5	11783.8	15000.6	12934.6
8657.15	16870.4	15112.1	22040.7	8830.43		19044.7	5368.41	16988.5	24116.8	16796.2	13675.3
16145.3	11576.7	19596.3	23168.6	6415.85		16536.4	7597.05	11476.6	23933.2	15497.1	13899.5
14216.3	12317.8	19414.5	16693.2	5999.35		17665.9	4880.84	14221.2	13035.2	18022.2	15635.8
12558.2	12549.3	18339.7	17947.3	6289.83		14546.8	9808.4	15766.7	12246.3	20664.6
12515.2		19010.7	15754.8	6443.36		16406.7	4608.95	15286.8
15580		19455.7	17611.4	3749.53		15513.5	4278.86	14751.3
12384.6		17714.4	25251.4	9534		11579.3	9740.4	11163.5
		23370.3	11211.7	22030.9		17565.6	9739.68	15241.7
		19072.9	21631.4	19373.4		18809.9	11359.5	16677.9
			29882.4	19041		14847.7	4912.09	12456.6
			21846.6	17546.6		19286.5	5266.35	12983.6
			18934.2	16840.4		14939.4	3644.33	14664.7
			19284.9	16578.9		10687.2	7108.98	16218.5
			20412.5	17400.6		13334.6	4435.27	14930.1
			14463.7	19438.7		13559.6		10377.5
			25839.6	16400.3		13094.2		11022.2
			22837.2	17530.1		15036.2		10722.1
			27231.3	16439.4		12062.9
			23405.3			11570

## Sheet: 6d
Young			Aged			Aged/sAD			fAD-PSEN1
Ctrl	LLOME	LLOME+C381	Ctrl	LLOME	LLOME+C381	Ctrl	LLOME	LLOME+C381	Ctrl	LLOME	LLOME+C381
6450.03	11184.5	5645.25	4241.09	12884.7	7042.5	3712.08	9723.61	7161.58	9201.78	20736	5974.98
4084.47	12571	6455.58	4864.91	8153.81	3866.01	7411.9	15983.7	11504.5	13171.3	25984.7	5907.17
6951.74	8643.91	6323.43	5616.69	10848.9	3746.8	3179.1	29796.3	13715.5	18326.4	27073.4	9045.24
10584.6	7388.69	9780.23	7331.39	6757.91	4278.44	6557.34	17081.6	16301.4	15281.1	31948.8	5430.1
6195.34	11715.4	6906.58	6646.04	9417.04	5550.18	4352.66	22529.9	7278.37	6955.26	23375.5	7703.59
19370	10565.7	7240.58	6045.71	10541.5	4814.93	4969.99	25304.7	9824.61	5157.85	24314.2	7009
6110.36	11198.9	8773.99	3836.52	6214.32	4510.51	6905.58	14162	11692.5	11304.9	17813	7457.84
5219.06	16646.6	7369.51	7017.44	9953.05	3971.56	5751.64	17031.5	10140.7	5716.8	17987	9945.74
4160.07	11384.7	5506.11	4235.5	17223.4	5421.35	9585.79	11877.2	9796.86	5815.18	21298.2	6779.81
7080.84	11570.4	8988.71	7639.55	8253.62	4935.85	6203.12	24732	7673.78	8473.96	20947.5	6957.02
4361.77	9061.14	6400.75	3753.07	11235	4162.54	9143.65	13426.9	10917.4	7968.15	14089.4	11289.7
6147.2	6053.92	10386.6	4544.62	13106.8	4319.29	7003.95	11499.8	8506.48	9961.33	17257.2	4977.27
5770.88	9312.7	12951.2	6169.51	9227.02	4936.8	6835.96	8775.56	9119.12	10488.1	21605.7	11940.8
5532.95	12170.8	5359.54	6283.01	11353	6115.02	7018.4	26325.2	9087.49	6193.06	22477.2	10948.5
7498.28	7920.8	7032.91	15693	12788.2	9336.58	7616.28	15440.1	12135.1	6408	31758.7	12695.1
7593.96	8040.43	6311.46	6417.01	11895.1	7088.01	7666.07	18901.3	10586.7	11244.2	22890.8	13188.3
7839.17	4458.26	22129.2	10313.2	16633.1	5197.65	6929.51	20379.7	9792.75	7005.01	25091.6	8668.68
7598.15	5960.8	11305.7	10794.7	10706.7	9056.66	7827.78	23948.2	9122.91	7217.82	23078.7	9741.66
6712.33	7207.76	5735.25	11041	8360.7	5938.75	7148.58	17512.2	6976.23	8970.48	20917.4	8567.01
5978.1	7278.3	4148.03	6594.56	10951.5	7062.47	7815.56	21151.9	7995.7	6905.18	18001.3	8408.3
6275.43	12179.9	6689.38	12203.9	10774.5	4235.87	10626.1	19094.2	11409.6	7530.96	11056.6	9105.5
6684.76	9952.61	8202.9	11727.1	5566.6	4953.4	4923.07	10972.9	8675.52	14262.2	11200.5	6393.05
5431.19	6943.35	12375.7	6361.91	13011	5801.87	8852.78	21395.4	11621	14031.3	22430.2	9370.58
5786.8	15205.2	7014.42	10273.5	8893.8	8761.59	8771.56	11863.1	7044.62	10461.5	18807.1	12935.1
8047.44	14881.6	11321.3	9370.97	10069.1	8429.05	11175.2	12665.3	7270.63	6963.74	18005.9	9746.01
5874.77	7816.3	8672.83	10081.4	11214.5	8181.19	6804.62	18390.2	7100.15	14747.8	13425.7	7484.58
5530.25	8003.09	13490.1	8924.65	8810.11	5740.15	11261.7	13908.9	11034.9	7917.98	11885.4	10329.8
5135.05	29193.6	5787.29	8483.8	9866.75	5468.08	8071.09	9902.66	13564.1	14042.7	7133.72	11160.4
10990.4	13741.4	10912.9	11760.5	8156.29	7524.51	7665.47	28758	7217.23	16154.3	36066.4	14046.7
9235.84	13068.7	9219.68	8996.28	5699.88	4252.91	9241.99	8455.44	10622	10996.4	10846.9	9374.58
5858.13	20537.3	5141.88	5173.33	7675.44	6056.45	12872.4	6644.63	8430.9	9896.88	15546.4	12930.2
5798.31	9669.89	6811.77	9269.32	11957.9	5920.18	13799	8304.9	6567.74	15431.1	20891.5	13506.7
7625.09	12820.7	8791.03	11440.6	7431.61	5103.48	14164.7	17315.7	10275.7	14546.1	21982.7	13002
6169.03	13807.2	8003.75	10948.5	13925.8	4288.21	7584.75	15160.1	10824.4	8299.18	6011.47	8111.26
7326.21	10100.7	8107.88	11543.8	8511.49	6035.46	12760.4	19786.2	10773.9	16073.8	10664.7	7399.59
3233.58	6772.24	13450.1	10635.3	10194.1	5772.7	9585.06	16601.6	7494.48	15416	16358.5	9259.65
5921.39	18907.5	9722.5	12137.7	9900.47	7320.53	18762.7	13713.6	10330	8412.41	14604.9	10684.9
9855.04	12122.9	6889.19	9432.69	14386.3	9631.57	12328.3	25732	15314.6	14592.7	34936.4	9154.42
8122.16	12313.4	8598.53	4682.88	12167.6	6238.61	6843.7	25072.7	10498.8	16328.8	16754.2	8947.03
11124.9	15937.7	10323.9	6656.6	10695.9	7478.91	13555.6	22588.5	13023.5	12079.3	31595.1	12003.3
10754.3	8884.39	5297.64	4950.27	8079.53	7628.65	7351.56	35198.8	11254.7	3012.4	23120.3	9251.33
13284.3	6430.85	6729.48	8412.5	6980.51	5585.11	10283.7	36964.5	11457.3	8833.23	19260.8	8946.46
7763.35	14591.8	5784.05	10713.6	16691.1	5846.54	9183.34	25089.3	11749.3	8326.9	26888.6	9588.45
6425.68	12096	10401.4	6296.86	8720.85	6577.13	9466.26	28844.8	12944.3	8938.79	29554	9260.41
7536.05	10833.4	4596	9676.83	17628.5	7012.41	4220.9	24397.9	9263.41	11109	18533.6	12005.1
6813.63	12222	7914.73	7357.25	10206.1	8516.09	3837.72	27355.8	8946.6	4213.91	15428.9	10547.4
12366	25196.9	6840.07	7547.54	8732.7	7316.74	3507.49	19998.6	10926.4	5565.99	33410.8	11740.1
13128.3	19616.7	5550.58	6000.62	9571.45	5013.98	5628.55	18285.9	12771.2	10468.5	43633.5	9001.96
3775.71	16789.3	6743.15	7163.4	12298.8	6561.8	3758.19	20670.1	8141.05	8543.9	22949.5	7595.21
7055.81	7579.78	7587.92	6610.58	7152.86	7591.2	7245.04	28205	10602.1	7527.55	25259.4	10048.7
9182.34	11466	6926.25	5369.79	10884.1	5928.72	5476.55	42673	10504.8	6181.89	34549.9	9806.23
8177.79	17416.4	8310.14	6644.29	18159.2	8693.44	5019.6	21907.5	9752.8	6991.24	21696.4	16267.1
8965.08	15008.6	7434.34	9263.98	8397.28	8823.48	5571.52	34878.7	9776.01	7760.91	23892.3	17677
11162.9	10163.9	4941.2	6104.49	13036.8	8013.37	5879.88	24926.8	12232	7851.44	27866.5	11553.4
17939.9	23228.6	6110.48	7492.48	8777.32	8826.7	6990.73	23669	10572.4	3723.9	37746.3	12394.7
11403	9624.57	8069.74	8144.08	10701.1	9181.97	3548	21918.5	8822.82	4374.86	22913.7	13238.3
9483.3	8045.26	11142.4	6899.38	14929.2	12722.1	8357.44	25023.2	8969.68	5625.51	25320.2	11846.8
7838.71	11161.2	7779.31	4540.92	12589.6	16463.8	6751.04	25383.1	13099.9	8109.87	25747.8	13863.6
8135.38	9901.63	4633.02	8446.28	14109.8	8576.7	5132.37	27787.8	10946.6	5953.49	11916.2	10779
7840.65	15434.1	7365.6	6114.16	15491.2	14300	4174.85	30134.6	9002.24	8531.33	26402.3	10895.3
8102.21	9538.02	7142.3	9229.81	9894.88	9651.08	2661.1	17009.9	9152.53	7207.03	19069.1	11333.3
3198.15	11201.1	7315.5	7611.62	15079.6	9847.35	11171.5	26716.7	8727.97	10457.8	32766.9	11870
4062.52	10018.6	6833.91	7609.06	8782.42	7778.55	5071.88	17452.9	9195.21	12505.5	25647.5	11182.8
8021.84	10357.7	5990.41	5944.77	12451.4	10660	7200.46	20124.6	9496.08	8478.13	28385.5	11025
9909.04	22355.5	6778.76	8458.15	9162.12	9529.51	2794.81	19811.4	13352.7	4689.83	10284.6	11678.6
7306.19	10485.2	14607.6	6611.28	6765.25	7249.02	9627.54	17008.5	8897.38	7892.62	30879.7	8655.89
10130	8970.33	8417.55	9160.83	7898.39	8599.77	3608.41	27992.9	9918.91	5096.7	17294.7	11125.4
9771.66	14370.9	7415.32	10448.3	4344.05	8539.27	12045.8	28111.7	11478.4	5112.24	28596.5	16310.5
7173.26	15251.9	5967.3	9008.62	7964.77	7452.37	13499.4	22526.3	12693.9	4977.81	22149.7	17046
5594.87	11103.4	8766.02	11944.6	8820.96	11321.3	9794.84	23166.1	12983.1	6386.16	37725.2	15309.4
5278.54	10516.1	9838.11	7156.42	8259.2	9145.66	7839.58	20831	9812.76	5046.7	17904.7	8767.21
9662.27	8983.54	7177.74	6068.39	10307.7	8858.5	19805.5	39232.3	17611.5	3705.1	16294.5	9735.38
7475.53	12443.6	7690.02	4486.85	7099.99	7839.09	11176.1	24165.9	8399.32	8609.1	20413.4	12367.6
7235.41	6175.48	6160.47	5847.09	9911.68	8278.95	10398.4	21843.4	13091.5	9829.7	29066.7	10472.5
7274.37	11319.1	5643.2	9094.73	11755.4	9354.14	13084.7	22987.4	12208.2	4701.05	20555.1	12438.4
5151.16	9899.53	5913.73	8560.16	12077.4	8295.63	9637.22	23536.7	9255.62	5773.03	18974.6	11334.5
8449.97	7610.48	9466.48	5031.42	11859.7	11353.5	9557.93	21891.1	9890.83	4618.6	30958.1	11573.6
7372.51	13253.5	13558	6666.05	7601.48	5883.41	10861.9	21543.2	10221.9	4994.54	18113.9	8494.1
8212.21	9741.77	10930.6	8340.75	9357.08	5484.42	9411.6	21358	7991.87	4964.96	22261.7	9504.75
13414.6	6528.04	10601.6	6219.36	13376.8	10375	5132.12	18187.6	10818.8	6754.49	11487.4	12247.4
5832.76	11854.2	7719.55	7203.92	15310.4	7824.83	7168.73	22847.2	10022.4	4192.67	20527.2	12715.9
9069.45	8003.31	7309.21	6247.78	7153.24	6513.22	6211.83	30965.1	12181.7	9093.22	10331	16253.6
4771.75	25630.7	7122.29	9561.26	8988.71	12100.1	6694.31	25206.3	9203.87	7766.31	19601	15905
18573.6	5993.42	7887.6	10188.2	11322.2	7757.31	5585.35	33021	14679.5	7648.12	27395.8	12733.4
10970.8	11380.4	8270.31	6276.04	15752.4	7757.41	7709.37	20993.3	8721.76	9308.3	16488.4	12843.4
13383.2	12938.2	5693.27	5045.74	9567.79	9902.41	7806.56	17421.7	13496.1	9085.55	30736.1	11103.3
9473.34	10566.9	14890.5	5769.89	15669.6	16003.8	9823.74	32963.8	15186.3	5703.86	19371.3	8565.01
9449.89	4794.21	6009.77	9333.56	12723.1	7143.08	12491	25718.3	13227.8	4846.51	26538.5	13000.3
7866.03	6092.73	7403.47	8483.65	9602.29	11242.3	8862.63	27409.3	10734.9	7654	21800.4	9983.24
14550.8	13832	6520.59	12891.7	9125.25	8087.46	13343.4	16013.9	11548.7	5042.17	19630	9768.96
8089.92	5401.52	11268.6	12636	10181.8	8745.97	7818.47	21913.8	13049.5	7176.3	24012.2	7912.25
8440.31	5304.89	8172.1	6278.55	12002.9	10777.1	8231.79	17165	20585.4	5595.66	18896.8	13919.7
7655.78	11933.5	9011.77	6770.22	15458.5	7132.93	8327.13	24563.5	14604.4	7270.49	21620.4	10880.2
7137.93	13937.1	6222.94	9260.87	10730.1	8953.96	5537.05	18408.6	12510.6	3770.39	20423.2	8449.9
7851.87	7759.39	7465.88	6827.23	12785.9	11224.3	9448.19	31706.1	10695.7	8230.43	17036.3	10475.7
6275.28	6183.19	6622.84	2714.44	7418.33	7452.33	7016.37	23936.2	11005.8	5441.33	32904.2	12964
13333.4	9580.3	5823.49	9638.88	6576.06	10981.2	11099.9	24440.8	9708.71	3743.81	26928.8	10199.7
7395.84	14006.8	4634.53	6543.47	10313.8	10201.1	8408.03	26213	7993.99	4433.63	27513.4	13556.4
8279.6	6340.68	6961.46	7365.53	8776.49	12311.1	8705.25	18940.6	10080.1	9409.95	27946.1	9824.67
9451.82	7380.46	8772.23	6764.93	10346.8	6832.02	5404.07	20964.9	9167.23	9472.46	17906.6	13084
13136.4	5469.52	5168.83	6854.4	9064.34	10022.2	5477.85	20651.9	10867.4	8245.28	22540.4	11114.5
10804.5	4825.73	8683.4	10161.9	9519.8	9566.84	8626.56	35757.3	11075	5325.81	22367.9	7143.15
6031.3	5722.21	6812.25	8877.74	7558.64	10097.9	8794.98	17415.5	17238.3	11455.3	32998.5	11751.9
10009	9323.72	6454.56	7003.62	9469.77	7875.83	13959.2	28167.3	10210.9	4397.56	31526.5	12666.4
7998.31	8231.94	4315.97	7035.34	8434.78	7700.72	10531.5	15191.9	7128.23	8545.47	18707.4	11822.3
6702.74	10289.5		8622.59	7962.42	9269.82	6207.07	17128.1	13708.7	6492.72	30286.8	8371.88
8069.6	6320.43		12166.2	5403.94	9789.96	4383.67	15776.2	10327.9	5383.02	36759	8772.08
10925.5	5876.11		11558.2	8519.03	7828.91	8324.94	22316.4	8793.35	7410.93	40411.6	9606.04
9646.4	4461.12		7415.8	7361.8	10776.9	6717.67	17696.6	10383.5	11863	34496.3	9470.59
9742.74	6354.76		11804.5	13163	9587.4	7523.29	21369.6	7319.36	5751.06	11731.2	21933.1
9750.52	6261.25		7528.75	8561.93	9912.43	22292.6	23366.5	7499.39	6717.66	22742	9468.97
4978.67	6876.98		12324	8800.39	12492.3	14955.5	22003.5	8219.21	4064	12280	8460.56
5858.63	12612.9		9585.62	7376.17	14325.6	8538.29	25411.5	5927.88	4232.85	19673.7	9558.2
5835.81	6591.05		6038.31	5888.19	9856.31	3977.98	24764.5	6758.09	13800.3	22128.8	9514.39
8319.2	4531.9		14942.2	8929.31	7137.89	3579.56	28872.3	13035.3	4085.26	19508.8	9636.35
7927.29	7095.65		10454.2	7805.36	7197.38	7364.71	20333.1	10991	6794.14	30820.2	9895.53
13003.9	8169.27		9550.38	8429.95	6739.55	7008.42	14495.3	10241.9	13864.7	14846.7	10978.7
8047.46	11668		9676.67	5611.65	9477.38	6965.98	17625.9	13592.2	4856.48	18177.6	12049.4
8698.45	6252.18		8233.01	12218.1	8663.33	6861.39	15330.6	12763.9	12339.9	19405.7	10776.3
10018.7	5316.92		4745.95	8115.28	8326.23	10720.3	18674	13154.7	12482.4	22998.3	8492.11
6729.79	4761.55		6717.39	9060.89	8178.96	6417.32	20457.2	11798.3	8530.31	18186.1	9961
6849.78	12618.7		5666.65	8987.62	6981.88	8593.33	18247.6	12206.1	4716.65	10768.3	9108.89
9040.73	13214.9		7577.99	8984.17	7364.84	9188.17	17635	11480.3	10336.2	11042.4	10369.3
8929.25	14745.7		5141.1	9321.73	11771.7	12214.7	16010.6	11273.5	3989.88	21658.7	8580.9
5569.31	11363.3		8951.47	9615.29	7398.9	12000.3	16438.7	11789.4	3388.96	20653.3	8357.15
13071.9	12469.5		7743.19	8733.64	8978.32	9520.82	16845.4	9321.5	4242.04	22492.6	7696.77
17120.4	10209.2		9120.41	5329.61	3920.6	10933.1	17331.4	9791.74	9656.93	19019.4	13763.9
5609.61	5692.19		7699.71	9808.16	6410.02	9441.44	23153.1	12044.4	2734.42	33650	19673.4
6405.33	16820.1		7298.89	9480.22	6990.05	5086.95	24065.4	15103.5	8295.5	10001.5	11466.2
7110.39	6361.23		5679.69	5010.24	6719	8187.58	23842.7	19293.1	11135	5135.04	12272.8
5957.44	6655.42		6778.09	8126.47	7144.62	7127.39	22470.5	7869.62	6967.39	23818.7	11655.4
5237.14	9068.96		6087.75	8338.63	5493.79	8380.69	17221	9184.04	12568.1	19569	9599.33
7244.88	9963.84		7269.15	9536.03	5702.11	9108.47	20181	9985.68	16895.7	19363.8	12439.2
6374.36	10046		5899.81	9784.33		11512.5	32604.5	10333.5	8427.78	36553.1	9358.78
11959.4	9167.2		7254.94	11134.7		10715.7	25467.5	10304.7	6790.2	15059.9	11078
8543.77	9603.19		5025.8	8174.18		7367.24	20906.5	11283.4	7078.72	9176.55	5640.97
5480.47	9740.96		6645.92	13029.9		7429.84	20849.9	9300.42		13315.5	12114.6
9741.18	7931.77		6512.75	10796.8		6728.73	26758.8	12166.3		12085.4	12707.2
4745.22	4182.27		5161.02	18176.1		4549.16	17481.4	10252.4		20344.2	13129.2
14762.8	4570.11		8161.95	8556.61		6852.81	26752.8	7872.94		19608.4	10305.2
6075.37	7540.15		4481.43	7929.21		9631.43	27061.9	11036.8		16294.8	9513.97
6769.98	11231.2		9272.53	9553.08		7720.75	20655.8	10024.4		14615.4	7177.33
6781.52			9177.73	9842.72		9244.07	20357			16838.8	9134.58
5496.65			5940.04	9389.54		7379.68	15073.1			15839.1	9205.99
8474.47			4637.94	13150.6		8295.42	24579.6			16503.8	6831.74
5791.22			6681.7	9193.5		10110.4	26790.8			17292.3	10590.8
11226.9			7884.13			8441.65	23321.8			17938.4	9040.54
8352.76			8059.82			8152.4	37630.5				7475.98
9175.05			5024.34				35842.8
6464.61			9371.52				36300.6
6817.45			4638.68				34267.7
7991.85			4808				20119.9
13704.8			7055.33				21080.6
10050			5787.8				21487
8739.27			7732.76				26546.4
7822.86			7166.95				26456.8
8584.42			7533.58				33854.5
13427.9			6709.31				27217
8106.76							21654.5
10214.9							27037.9
8068.9							20235
9650.06							26275.7
							22564.8
							15997.3
							24965.3
							30922.7
							24878.2

## Sheet: 6f
Aged						Aged/sAD						fAD-PSEN1
Ctrl	BAPTA	LLOME	C381	Thioperamide	NCT-504	Ctrl	BAPTA	LLOME	C381	Thioperamide	NCT-504	Ctrl	BAPTA	LLOME	C381	Thioperamide	NCT-504
0.758821	1.17872	1.2925	0.675723	0.924941	0.744325	0.913469	1.15912	1.14414	0.845766	0.903348	0.968423	1.03077	1.13739	0.895998	1.07222	0.507261	0.705786
0.744998	1.21966	0.629519	0.469727	0.809314	0.664704	0.692358	1.27618	0.847249	0.602183	0.677208	1.07499	1.62499	1.26942	1.23608	0.500021	0.666143	1.21793
1.1351	1.42114	1.23895	0.685457	0.645803	0.71802	0.80413	1.24249	0.83263	0.629242	0.514964	0.809092	1.42501	1.27716	0.94401	0.628813	0.554095	0.615362
0.951425	1.0107	0.89971	0.691578	1.09177	0.908329	0.708698	1.8029	1.00409	0.545482	0.582112	0.800307	2.00403	0.998604	0.901793	0.753921	0.629966	0.881845
0.869912	1.01172	1.10402	0.656843	0.975717	0.968625	0.855782	1.34371	0.920279	0.881497	0.730804	0.858205	0.942345	1.04152	1.06831	0.647382	0.434271	1.18651
1.23471	1.76726	0.810142	0.305605	0.807677	0.871262	0.584584	1.27341	0.9733	0.788133	0.560975	0.560565	1.32242	1.14697	0.994582	0.394884	0.332425	1.13509
0.90949	1.44096	1.01323	0.488308	0.707791	0.881017	0.746789	1.42309	1.01649	0.505163	0.592816	0.660939	1.00833	1.34137	1.3777	0.660146	0.702956	0.625866
0.932348	1.22884	1.03153	0.306252	0.712373	1.00936	1.10907	1.03073	1.35286	0.821572	0.650972	0.876181	1.07678	1.12927	2.04246	0.546347	0.715493	1.11023
1.19105	1.54353	1.14602	0.660336	0.759356	1.04265	1.00383	1.75122	0.812942	0.700995	0.546805	1.11309	1.36315	1.47852	1.04285	0.47196	0.46425	0.782517
1.2667	1.6337	1.07472	0.327388	0.693033	1.16022	0.670357	1.18506	1.04886	0.828795	0.479981	0.719787	0.839553	1.26173	1.43493	0.338796	0.591924	1.06073
1.05302	1.42222	0.892431	0.787783	0.627175	0.614546	1.05056	1.33513	0.955726	0.718658	0.623514	0.694021	0.825991	0.996584	1.34008	0.626377	0.517744	1.0042
1.35413	1.32897	1.07746	0.312623	0.548477	1.21155	1.12064	1.62135	1.00462	0.935022	0.563203	0.961928	1.11485	0.93582	1.05432	0.498472	0.615509	1.10281
0.852647	1.47829	0.968425	0.613251	1.14771	0.794844	0.911146	1.47169	1.15182	0.585694	0.329732	0.789808	0.898182	1.43635	1.00617	0.510325	0.495882	0.631261
0.934086	1.04632	0.72706	0.709254	0.613927	0.860677	0.962109	1.28089	0.903545	0.560199	0.412089	0.804869	1.44664	1.33206	1.06365	0.660876	0.755415	0.808476
0.926755	0.812807	0.98117	1.20812	0.62818	0.874121	0.757328	1.79812	0.948291	0.875388	0.469003	0.659203	0.946782	1.30327	0.920021	0.762144	0.750422	0.752025
0.663431	1.51447	1.17885	0.573891	0.886264	0.711626	0.708362	1.59537	0.827488	0.71729	0.47208	0.541236	0.840732	0.960356	1.21329	0.372642	0.745539	0.969775
1.11206	1.3133	0.97957	0.449516	1.26945	0.994195	0.791565	1.54295	0.872519	0.667478	0.453839	0.920712	1.03839	0.932018	1.10461	0.702778	0.693273	0.829497
1.23823	1.5111	1.05192	0.872762	0.824988	0.855528	0.750774	1.51874	0.998569	0.680313	0.565897	0.63025	1.03008	0.772077	0.969338	0.86851	0.651892	1.10999
0.941985	1.57623	0.65572	0.649991	0.546396	0.635994	0.882115	1.74351	1.14787	0.826215	0.951236	0.763974	1.02994	1.05578	1.33542	1.02963	0.595302	1.10999
1.51574	1.19541	0.886496	0.655827	0.539488	0.759059	1.00844	1.6603	0.979327	0.695421	0.529927	0.543767	1.41871	1.11929	0.888655	0.526476	0.590152	1.39556
1.13646	1.22612	0.74171	0.651452	0.64874	0.758013	0.882042	1.72673	1.01096	0.58084	0.588614	0.574989	0.833414	1.15639	1.1027	0.575801	0.50566	1.02127
1.47042	1.24319	1.06228	0.748424	0.874716	0.888754	1.03648	1.43109	0.842737	0.600829	0.535449	0.626544	0.66999	1.44162	1.07955	0.495548	0.551512	0.720671
1.32353	1.58949	0.952541	0.864065	0.464134	1.049	1.02503	1.15939	1.19255	0.680501	0.776767	0.566932	0.697803	1.39745	0.693045	0.600706	0.545348	0.902943
1.37733	1.28179	0.645748	0.579988	0.716872	0.49576	0.91133	1.13962	0.847073	0.993608	0.511244	0.569177	0.937991	1.14678	1.13496	0.58292	0.617302	0.63068
1.5503	1.42797	1.01389	0.912005	0.756858	0.47875	1.14835	1.19496	1.1443	0.506085	0.525297	0.490499	1.08851	1.50403	0.920259	0.685103	0.45821	0.959822
1.58538	1.04413	1.13969	0.746894	0.723269	0.399515	1.1016	1.12151	0.891982	0.856112	0.441193	0.741005	1.53272	1.45345	0.879845	0.439153	0.352009	0.879543
1.7245	1.20033	0.736557	0.483318	0.695543	0.488583	0.822303	1.01574	1.09405	0.739352	0.672053	0.766904	1.32488	1.36179	1.17955	0.547178	0.480712	1.26369
1.07266	1.34157	0.795263	0.544923	0.874184	0.479114	1.01853	1.15282	1.08284	1.00859	0.540535	0.815835	0.930629	1.34369	1.07622	0.44933	0.576791	1.13452
1.59668	1.3294	0.692675	0.477148	0.634471	0.616323	0.896059	1.22078	1.18731	1.02469	0.52071	0.872981	0.852973	1.72526	0.907121	0.590561	0.588521	1.07215
1.71383	1.14277	0.959574	0.556602	0.699299	0.663702	1.11074	1.42298	0.997291	0.63259	0.689816	0.760298	0.778836	1.31282	1.21191	0.589545	0.518503	0.843896
1.35556	0.874264	0.997685	0.548311	0.546764	0.677355	0.942946	1.09642	0.855968	0.570382	0.857205	1.43377	0.797284	1.40558	1.01842	0.59972	0.414801	0.874571
1.43371	1.59788	1.00966	0.830464	0.639783	0.646651	1.0384	1.27889	0.859943	0.604065	0.44625	1.15924	0.660336	1.18351	1.06304	0.505484	0.340402	1.19184
1.01296	1.63665	1.06399	0.704564	0.5919	0.668677	1.22821	1.4802	1.16983	0.505822	0.571818	0.895458	0.701648	1.45895	1.12362	0.549379	0.691464	0.910924
1.15118	1.67708	1.58524	0.436277	0.696763	0.912605	1.14939	1.69562	1.10864	0.583328	0.669775	0.788815	0.83419	1.14602	1.05361	0.400263	0.582635	1.0388
0.859095	1.28161	1.15207	0.557257	0.409133	0.892896	1.07759	1.06065	1.31733	0.59601	0.498212	0.834866	0.918703	1.12572	1.44029	0.449034	0.343129	0.880373
1.06078	1.30107	1.05214	0.794297	0.678008	0.90743	1.0391	1.43689	1.35996	0.720978	0.554077	0.933165	0.860156	1.11801	1.58628	0.408198	0.363562	0.820102
1.20958	1.23478	1.03448	0.642145	0.686712	0.849458	0.862799	1.29787	1.08248	0.564362	0.514554	1.13103	0.78752	2.00196	1.18251	0.449698	0.588652	0.945235
0.818174	1.34975	1.1092	0.73192	0.742398	0.778151	1.29008	1.21863	0.824633	0.623459	0.555913	0.485201	0.822775	1.33719	1.16245	0.394373	0.446211	0.847
1.0159	1.31043	0.904244	0.77892	1.46322	0.715099	1.03579	1.24648	0.997781	0.683547	0.627518	0.98906	0.590008	1.4366	0.964519	0.573174	0.455761	0.477554
0.849772	1.45571	0.809421	0.79327	0.842404	0.67204	0.788512	1.74528	1.05869	0.792162	0.714489	0.733881	0.946752	1.50954	1.29962	0.569689	0.559286	0.73112
1.14828	1.61472	1.06582	0.540169	0.778579	0.854489	0.83262	1.65271	1.17931	0.579941	0.552028	0.454446	0.808586	1.71622	1.0795	0.310258	1.25813	0.743182
0.952622	1.65298	0.840646	1.00389	0.651336	0.708459	0.820754	1.22599	1.0901	0.419895	0.452677	0.626143	1.1051	1.96548	1.37204	0.483275	0.654204	0.596831
1.2833	1.20348	1.20169	0.657514	0.64742	0.892266	1.23022	1.22235	1.35981	0.493757	0.609538	0.578614	0.936503	1.24651	0.879335	0.636133	0.581889	0.592496
1.13539	1.2526	1.06527	0.875761	0.592851	0.74304	0.93683	1.47322	1.39968	0.938748	0.517874	0.757668	0.983655	1.06099	1.3265	0.588254	0.631647	0.621304
0.757206	1.49092	0.8976	0.818927	0.750199	0.720897	1.43945	1.2166	1.16387	0.643869	0.654273	0.697119	0.97792	1.33738	1.15376	0.488035	0.710551	0.533011
0.908946	1.06411	0.849884	0.739761	1.01055	0.680268	1.14985	0.939612	1.28637	0.472309	0.513787	0.554206	0.872347	1.01129	1.22667	0.482954	0.680647	0.573962
1.17525	1.52951	0.740691	0.424593	0.665091	0.735083	0.91912	1.57134	1.36768	0.92584	0.453015	0.521018	0.922111	2.1758	1.40707	0.373101	0.330004	0.705718
0.636622	1.13248	0.766949	0.472365	0.74222	0.677733	1.09458	1.42578	1.46559	0.589533	0.313593	0.734233	0.901947	1.01161	0.876202	0.615971	0.325969	0.598609
1.14406	2.29824	0.810203	0.629977	0.898745	0.721461	1.16045	1.39362	1.49948	1.03594	0.59822	0.730301	0.897913	1.5738	1.10664	0.700406	0.463261	0.585226
0.770484	1.52356	0.926061	0.877333	0.769666	0.701543	0.911962	1.433	1.49547	0.904804	0.416059	0.59242	0.965544	1.1366	1.30935	0.625378	0.709881	0.499083
0.439726	1.21569	0.831515	0.946293	1.02075	0.789509	0.966126	1.52908	1.6007	0.926722	0.964434	0.622055	1.30256	1.7427	1.92595	0.450752	0.897997	0.943867
0.862981	1.25121	0.814718	0.688436	0.947219	0.627124	1.4905	1.25163	1.50491	0.648186	0.593094	0.748271	0.886574	1.88926	1.11225	0.694677	0.492467	0.805929
1.5623	1.81104	1.09197	0.767774	0.835175	0.804976	0.877873	1.29234	1.30851	0.812299	0.506917	0.742574	0.918614	1.09557	0.996579	0.440162	0.559757	0.682807
0.826485	1.65835	1.14305	0.537869	0.498213	1.24224	1.11644	1.75976	1.33341	0.576684	0.678701	0.587589	1.03157	1.26251	1.25015	0.416632	0.602897	0.784652
0.874259	0.923233	1.0377	0.993401	0.738094	1.15464	0.885491	1.35885	1.64453	0.567504	0.647009	0.56509	1.06749	0.906138	1.69081	0.462023	0.523479	0.757439
1.09056	1.52049	1.47223	0.573271	0.794114	1.19295	0.829815	1.47067	1.66788	0.630362	0.817167	0.68446	1.39599	1.63382	1.44206	0.611556	0.651999	0.727118
0.752702	1.60799	0.970799	0.767028	0.569742	1.0559	0.768643	1.72093	1.26225	0.726687	0.59294	0.671083	1.065	1.21639	1.59868	0.525235	0.378756	0.616219
1.23607	1.33569	1.04464	0.761162	0.890185	0.764188	1.14833	1.475	1.87783	0.85241	0.469636	0.858086	0.858678	1.76172	1.62261	0.274335	0.549398	0.654544
1.03811	1.51187	1.03611	0.657485	0.959014	1.03881	1.06725	1.50335	1.58363	0.547125	0.693174	0.723973	0.797928	1.13268	1.63389	0.587769	0.500644	0.569563
1.30562	1.61363	1.32685	0.729071	0.384598	0.943725	1.39272	1.7104	1.33568	0.685082	0.493046	1.03262	0.953871	1.71426	1.0922	0.627579	0.648702	0.402576
1.14505	1.34705	1.31038	1.01092	0.474425	0.845219	1.69246	2.43276	1.77463	0.847294	0.452794	0.991458	0.833604	1.25104	1.13989	0.495484	0.685407	0.498208
0.777869	1.26387	0.852456	0.658412	1.05668	1.10641	1.20151	2.73157	1.99216	0.835149	0.565693	0.59035	0.977763	1.15539	1.31561		0.552921	0.461191
0.886656	1.18921	1.1585	0.850852	0.684505	0.81871	1.31404	1.89329	1.70315	0.54798	0.584107	0.629781	0.863634	1.41619	1.72196		0.476547	0.376216
1.06423	1.2651	1.62483	0.5405	0.64894	0.71205	1.05148	1.80416	1.5426	0.536211	0.502573	0.576219	1.22452	2.19475	1.35745		0.518361	0.870093
0.926879	1.2543	0.8583	0.64438	0.856551	0.73547	0.885474	2.4003	1.49443	0.691629	0.530429	0.809348	0.959411	0.995238	1.138		0.545781	0.856362
0.992556	2.01268	0.84783	0.640619	0.762534	0.626241	0.767178	1.81438	2.87546	0.484398	0.427157	0.847253	1.03938	1.14876	1.25402		0.467131	1.0705
1.19782	1.32161	0.746488	0.694037	0.699385	0.724476	1.02738	1.19879	2.20221	0.696909	0.560894	0.713142	0.630568	1.41553	1.31368		0.475875	0.838217
0.819758	1.05461	0.678828	0.648457	0.673143	0.618987	0.852196	1.40983	1.48817	0.475024	0.505966	0.78212	0.84679	1.17338	1.29874		0.445949	0.781436
1.07946	0.923647	1.39552	0.66799	0.836211	0.731648	1.06583	1.7022	1.83802	0.547391	0.598212	0.541411	1.16745	1.76935	1.15999		0.688416	0.828748
0.915887	1.21862	1.33452	0.53357	0.372457	0.633199	0.960103	1.98164	1.52154	0.544649	0.520896	0.796068	1.10205	1.19887	0.989098		0.372206	0.726285
0.889836	1.41012	1.11179	0.556957	0.945025	0.566509	0.996396	1.46974	2.10042	0.496119	0.650023	0.600574	0.824671	1.05589	0.97286		0.284984	0.977066
1.07117	1.11283	0.984588	0.574327	0.697077	0.983423	1.01264	1.33353	1.93623	0.55714	0.445646	0.582041	1.19861	1.74119	1.40398		0.334795	1.13635
0.639947	1.08779	1.24318	0.492372	0.434266	1.17832	1.20462	2.10107	1.63163	0.552457	0.660559	0.545184	0.865544	1.39068	1.6724		0.446336	0.664189
1.24205	1.65323	1.34856	0.633196	0.689475	0.801843	1.13888	1.6049	1.90403	0.554798	0.653229	0.59753	0.979877	1.82463	1.20386		0.424953	1.09289
0.983375	1.44493	0.845097	0.545686	0.4703	0.451464	1.11342	2.04686	1.5217	0.559928	0.614881	0.764148	0.89445	1.27628	1.03175		0.514702	0.57679
0.802671	1.21634	1.41831	0.448528	0.337791	0.567772	1.44585	2.23628	1.61018	0.661829	0.833872	0.687657	0.833176	1.59682	1.29497		0.809802	0.82143
0.727417	1.46877	0.916454	0.61788	0.531279	0.525108	1.30609	2.12284	1.48504	0.492634	0.792331	0.580393	1.26873	1.83337	1.10073		0.676487	0.921506
0.737735	1.40969	1.2572	0.468961	0.972688	0.845987	1.02183	1.43965	1.577	0.406476	0.642273	0.571932	1.05675	1.06651	0.942868		0.622138	1.31449
0.820449	1.2406	1.51118	0.439739	0.843354	0.834405	1.38677	2.56117	1.58326	0.593531	0.932434	0.940825	0.978416	1.30267	1.26907		0.51717	1.08874
0.79337	1.45334	1.03363	0.829424	0.577887	1.02545	0.968217	2.10258	1.51643	0.550805	0.760959	0.628584	0.939537	1.49046	1.32324		0.716789	1.02294
0.754423	1.36296	1.26488	0.477442	0.609359	0.768237	0.769888	1.59807	1.90673	0.422725	0.632293	0.730607	1.26929	1.76923	1.09351		0.694988	1.01818
0.628373	1.18805	1.37148	0.611787	0.707275	0.535421	0.770821	1.70815	1.72516	0.451023	0.952904	0.685241	0.960504	1.55395	1.08732		0.51697	1.58297
0.765776	1.04635	1.70077	0.643321	0.290036	0.597289	0.77742	1.43486	1.88874	0.570328	0.600561	0.698546	0.990141	1.58278	1.03456		0.388372	1.23436
0.856754	1.48097	1.56313	0.424209	0.494026	0.741385	1.02506	1.09977	1.89749	0.377478	0.86195	0.604482	0.846453	1.23529	1.37372		0.541291	0.790416
1.29978	0.782177	1.21535	0.673987	1.05326	0.692679	0.98242	0.919402	2.5279	0.469658	0.45391	0.871178	0.903003	1.02014	1.3694		0.514838	0.933453
0.893917	1.53839	1.06561	0.650155	0.822939	0.678945	1.09654	1.15491	1.33185	0.51069	0.652553	0.518919	1.1195	1.33555	1.40777		0.850728	0.88608
0.829275	1.1828	0.882657	0.603964	0.498031	0.848204	1.1219	1.07756	0.928106	0.403961	0.492399	0.518163	0.746707	1.44511	1.1635		0.513226	0.680857
0.898103	1.19806	0.73497	0.53105	0.473619	1.17139	1.13214	1.2278	0.942626	0.569333	0.656894	0.600703	0.716566	0.996523	1.385		0.523219	0.661978
0.822935	1.47264	0.836363	0.581146	0.531324	0.708656	0.74473	1.34871	1.2948		0.679468	0.633903	1.09024	1.59866	1.44532		0.534575	0.806036
1.06261	1.4141	1.0407	0.778065	0.564239	0.683924	0.952931	1.45163	0.87719		0.75242	0.619737	1.05031	1.24351	1.25474		0.533194	0.477355
0.852711	1.03883	0.931039	0.600264	0.571297	0.634489	1.23013	1.10476	1.17471		0.757134	0.786078	0.942959	1.41062	1.17917		0.40185	0.997348
1.07553	1.24934	1.14523	0.631681	0.36979	0.748817	1.25889	0.899698	0.884379		0.589963	0.760311	0.827386	1.23093	1.43241		0.509142	0.501351
1.01041	1.6258	1.05744	0.511465	0.835539	0.903108	0.96408	1.35047	0.961496		0.717029	0.779557	1.23341	1.24926	1.13756		0.348845	0.743134
0.878102	0.832923	1.22939	0.696787	0.276445	0.962371	0.936557	1.3318	1.32102		0.476145	0.530012	0.886746	1.15839	1.12798		0.538923	0.555688
0.555035	1.43247	0.912082	0.677815	0.68442	0.636359	0.724366	1.13793	1.10938		0.574981	0.71964	0.956903	1.18712	1.42804		0.600105	0.53998
0.904073	1.15937	0.794036	0.654709	0.633794	0.822017	0.808627	1.28191	0.972035		0.672849	0.499571	0.719986	0.94717	2.30231		0.592496	0.734084
0.640009	1.29496	0.951402	0.641672	0.308967	0.910148	0.931619	1.18131	0.896225		0.646895	0.499767	1.0471	1.12473	1.75828		0.228379	0.858048
0.749005	1.38436	1.04583	0.478736	0.395829	0.896799	0.916756	1.02936	0.970289		0.586564	0.973664	0.943923	1.11195	1.5045		0.522826	0.402693
1.02583	1.30532	1.13396	0.583522	0.791674	0.841611	0.966357	1.04847	1.09785		0.617833	0.686608	0.792694	1.17656	1.2137		0.667885	0.489188
0.644231	1.49958	1.08926	0.493075	0.852641	0.546171	0.825727	1.39845	1.24328		0.68416	0.748004	1.37587	1.45481	1.50962		0.704545	0.580434
0.484766	0.783006	1.16612	0.707657	0.5012	0.595459	1.07413	1.24495	1.09512		0.993912	0.722174	1.12073	1.40864	0.986279		0.507999	0.708501
0.829828	1.08851	1.32019	0.621117	0.359236	1.05753	1.14784	1.42489	1.09222		0.851984	0.578343	1.41577	1.09266	1.36213		0.355512	0.600434
1.06884	1.27391	1.40074	0.717162	0.653441	0.884375	0.915179	1.24648	1.0632		0.664928	0.524874	0.989328	1.12604	1.16261		0.603798	0.78481
0.907425	1.34818	1.12295	0.545575	0.521681	0.760338	0.891442	1.60389	1.0699		0.679186	0.632169	1.24903	0.864507	1.17706		0.526201	1.2196
1.00059	1.53332		0.511085	0.482756	0.778351	1.04683	1.34032	0.934237		0.892154	0.542372	0.872906	0.824386	1.4949		0.541889	0.821141
0.724761	1.48038		0.320106	0.56984	0.642221	0.807567	1.53013	1.04621		0.561164	0.694096		1.1707	1.64833		0.422845	0.772614
0.733325	1.32433		0.503999	0.604367	0.777144	0.703633	1.23393	1.26356		0.763954	0.606356			1.3667		0.357415	0.898434
0.762892			0.763679	0.36816	0.810983	0.826164	1.3135	0.940099		0.736588	0.566651			2.52159		0.813565	0.665375
1.05254				0.306108	0.95228	0.907204	0.879969	0.930593		0.607188	0.67255			1.47452		0.649941	0.974997
0.956901				0.512205	0.921922	1.21339	1.52111	1.23636		0.694399	0.762623			1.29714		0.398561	0.772945
0.914586				0.686806	0.644277	0.956768	0.816085	1.03436		1.16145	0.607926			1.92074		0.454597	0.861296
1.22564				0.482385	0.612105	0.976887	1.08047	1.28977		0.920182	0.55677			1.47338		0.341543	0.751385
1.02881				0.74248	0.841449	1.23548	1.02378	1.06051		0.566552				2.2627		0.684235	0.614897
1.00917				0.613618	0.823245	1.16788	1.18312	1.45963		0.433299				1.57949		0.722922	0.516016
0.942185				0.738513	0.711525	1.50558	1.37166	1.15281		0.655505						0.425989	0.906446
0.75283				0.909853		1.12372	0.952527	1.35335		0.374234						0.4953	0.521137
1.14453				0.797636		1.32601	1.31168	0.923431		0.535195						0.426545	0.67789
				0.564537		1.28829	1.26664	1.29927		0.408774						0.489852	0.597664
				0.529946		0.981908	1.32995	2.21932		0.678212						0.430435	0.725302
				0.459309		0.781495	1.23832	1.21877		0.323931						0.587474	0.619368
				0.598862		1.09194	1.3114	1.65765		0.344555						0.537639	0.680564
				0.301065		1.12725	0.947338	0.968294		0.36547						0.384957	0.774739
						1.04005	1.19726	1.08515		0.569009						0.524474	0.417051
						0.92283	1.49023	1.53279		0.65043						0.634988	0.647282
						1.10403		2.38497		0.971507						0.415736	0.515104
						1.13247		1.15505		0.404535						0.5292	0.411944
						0.720032		1.31433		0.378539						0.288561	0.396671
						1.77145		1.32745		0.626468						0.547894
						1.47383		1.05182		0.593278						0.443515
						1.00755		1.22718		0.749646						0.53979
						0.983918		1.71036		0.81223						0.427018
						0.605999		1.2826		0.808903						0.538938
						0.732336		1.54926		0.611985						0.483418
						0.763411		1.2164		0.882842						0.38875
						0.68104		1.27449		0.712698						0.43101
						0.565002		1.18332		0.749351						0.343681
						0.748935		1.8239		0.84632
						0.817933		2.38986		0.664929
								1.53379		0.547836
								1.36424		0.68667
								1.66993		0.408454
										0.502191
										0.537283
										0.560826
