# Supplementary material for: Proteostasis and lysosomal repair deficits in transdifferentiated neurons of Alzheimer’s disease
Source: Nat Cell Biol. 2025 Mar 26;27(4):619–32. doi: 10.1038/s41556-025-01623-y (PMC11991917; doi:10.1038/s41556-025-01623-y)
Supplement: Supplementary file 10 — Statistical source data. [file 41556_2025_1623_MOESM10_ESM.xlsx]

## Sheet: Ext.1b
Ubiquitin
Ctrl_Young_1	Ctrl_Young_2	Ctrl_Young_3	Ctrl_Aged_1	Ctrl_Aged_2	Ctrl_Aged_3	Ctrl_Aged/sAD_1	Ctrl_Aged/sAD_2	Ctrl_Aged/sAD_3	BTZ_Young_1	BTZ_Young_2	BTZ_Young_3	BTZ_Aged_1	BTZ_Aged_2	BTZ_Aged_3	BTZ_Aged/sAD_1	BTZ_Aged/sAD_2	BTZ_Aged/sAD_3	CQ_Young_1	CQ_Young_2	CQ_Young_3	CQ_Aged_1	CQ_Aged_2	CQ_Aged_3	CQ_Aged/sAD_1	CQ_Aged/sAD_2	CQ_Aged/sAD_3
0.48412	0.886941	1.0136	1.21937	1.08677	1.38383	2.37219	0.547765	0.972831	7.49635	5.40462	1.42618	6.34074	8.12336	23.7848	28.3523	22.1735	23.7706	8.98335	6.53947	9.19698	9.45077	10.4607	9.03885	10.0175	14.708	11.0167
1.20143	0.131464	0.36309	0.504987	0.669269	1.68468	2.50039	0.642711	1.18317	3.86174	2.66911	0.905638	8.88945	11.0497	24.7072	32.2775	25.0548	17.7288	10.8501	5.36497	8.76026	10.4232	8.82997	8.93953	15.6393	13.643	19.2574
1.67222	1.04197	1.33149	0.355182	0.727432	1.33486	2.28667	0.752264	1.33411	2.48904	1.34093	3.92638	6.88766	15.279	17.7257	38.6503	21.2679	23.1814	7.46129	4.46461	7.02783	7.80018	7.48148	10.2137	11.2262	11.068	15.4105
		1.8697			0.744961			1.36036		1.4461			15.1371		32.9886	26.8975	15.9597			7.6468			16.7317	13.0222	12.9961	13.1931
																19.0264	12.8907
p62
Ctrl_Young_1	Ctrl_Young_2	Ctrl_Young_3	Ctrl_Aged_1	Ctrl_Aged_2	Ctrl_Aged_3	Ctrl_Aged/sAD_1	Ctrl_Aged/sAD_2	Ctrl_Aged/sAD_3	BTZ_Young_1	BTZ_Young_2	BTZ_Young_3	BTZ_Aged_1	BTZ_Aged_2	BTZ_Aged_3	BTZ_Aged/sAD_1	BTZ_Aged/sAD_2	BTZ_Aged/sAD_3	CQ_Young_1	CQ_Young_2	CQ_Young_3	CQ_Aged_1	CQ_Aged_2	CQ_Aged_3	CQ_Aged/sAD_1	CQ_Aged/sAD_2	CQ_Aged/sAD_3
0.444536	1.06919	0.849473	1.38419	0.737701	0.804764	1.65342	1.3566	0.433873	13.7553	15.1411	14.4589	13.3337	12.7153	12.9141	21.8517	24.0088	17.7942	23.7061	19.5826	17.8658	23.936	20.6274	17.6978	63.9627	37.9086	35.2889
1.07933	1.38151	1.27915	1.16959	0.502978	0.643811	1.16959	1.43911	0.901336	16.2489	13.9351	11.83	14.0655	15.6124	17.176	19.4932	20.5698	17.5719	17.5094	21.0401	18.6399	33.1205	43.6826	16.483	44.0689	39.1968	60.023
1.27421		0.622351	0.412442		0.790132	1.62965		1.7061	12.6281		17.6512	18.3218		16.1758	16.444		20.1493	18.8073		20.7522	30.7515		21.235	52.9535		43.1354
