# Supplementary material for: Proteostasis and lysosomal repair deficits in transdifferentiated neurons of Alzheimer’s disease
Source: Nat Cell Biol. 2025 Mar 26;27(4):619–32. doi: 10.1038/s41556-025-01623-y (PMC11991917; doi:10.1038/s41556-025-01623-y)
Supplement: Supplementary file 11 — Statistical source data. [file 41556_2025_1623_MOESM11_ESM.xlsx]

## Sheet: Ext.2c
% Tuj1/DAPI
Young_1	Young_2	Young_3	Young_4	Aged_1	Aged_2	Aged_3	Aged_4	Aged/sAD_1	Aged/sAD_2	Aged/sAD_3	Aged/sAD_4
95.8804	92.619	89.1813	96.4103	87.1795	90.4444	88.6364	90.8333	83.4586	84.3434	92.5134	90.3226
92.6926	95.9091	84.6377	94.1558	89.2857	87.619	87.1053	86.4286	84.6847	86.1053	88.3117	91.6667
85.3175	89.899	94.7958	94.4444	83.4437	89.375	85	95.8333	91.9708	88.3117	90	86.9565
96.3326	93.5688	97.5478	91.7898	91.3194	85.0694	90.6832	86.3636	90.2439	88.7719	91.6667	93.75
% Map2/DAPI
Young_1	Young_2	Young_3	Young_4	Aged_1	Aged_2	Aged_3	Aged_4	Aged/sAD_1	Aged/sAD_2	Aged/sAD_3	Aged/sAD_4
90.5031	87.7381	78.5088	91.1538	82.906	85.6667	79.5455	86.6667	81.203	74.2424	83.5116	83.871
89.0388	88.1818	76.9565	88.3117	85.119	77.8571	79.3421	80.3571	81.982	77.4737	79.5671	87.5
78.5714	84.8485	93.2806	86.1111	76.8212	83.75	81.6667	91.6667	89.0511	81.3853	76.6667	82.6087
94.1578	85.0543	93.7799	85.9606	82.6389	80.0926	86.1284	81.8182	84.5528	76.8421	86.1111	87.5
% NeuN/DAPI
Young_1	Young_2	Young_3	Young_4	Aged_1	Aged_2	Aged_3	Aged_4	Aged/sAD_1	Aged/sAD_2	Aged/sAD_3	Aged/sAD_4
72.4138	75	75	71.9608	47.2464	37.6471	61.25	70.0909	75	89.6296	82.7652	72.6103
80.7692	76.4706	80.7143	88.2143	49	44.2308	68.2692	65.3846	84.375	87.9599	84	70.8333
72.5	78.9474	79.1667	84.5748	39.7222	55.3571	74.0196	51.6667	78.75	87.7778	73.8636	75.7353
78.5714	80	75.4762	83.1648	48.3456	46.1538	76.9565	60.6061	77.8571	89.3797	75	89.7022
% Map2/Tuj1
Young_1	Young_2	Young_3	Young_4	Aged_1	Aged_2	Aged_3	Aged_4	Aged/sAD_1	Aged/sAD_2	Aged/sAD_3	Aged/sAD_4
94.3927	94.7222	88.0515	94.5517	95.098	94.7011	89.8684	95.4545	97.2973	87.8571	90.2083	92.8571
96.0536	91.9431	90.8907	93.7729	95.3333	88.75	90.9722	93.0288	96.8085	90.0568	90	95.4545
91.5751	94.375	98.3871	91.1765	92.0635	93.7255	96.1538	95.6522	96.8254	92.2222	85.1852	95
97.7482	90.8903	96.1345	93.6647	90.4167	94.0705	94.9495	94.7368	93.6937	86.6071	93.9394	93.3333
% NeuN/Tuj1
Young_1	Young_2	Young_3	Young_4	Aged_1	Aged_2	Aged_3	Aged_4	Aged/sAD_1	Aged/sAD_2	Aged/sAD_3	Aged/sAD_4
77.7778	84.375	88.2353	85.1648	71.2171	82.8571	73.0769	89.1176	89.7321	94.5055	90.6818	85.641
87.5	86.6667	92.823	94.281	70.2941	76.6234	79.2208	80.9091	93.0952	93.5606	91.3043	82.8571
82.8571	93.75	89.1176	91.6409	68.3333	84.5238	87.7622	84.4444	85.5556	92.5824	87.3016	80.8333
91.6667	88.8889	88.4868	90.2381	83.8889	85.7143	86.9444	81.9444	85.0427	93.5185	87.5	94.5517

## Sheet: Ext.2d
Young	Aged	Aged/sAD
42	29	19
26	27	9
15	23	20
46	27	22
28	16	4
21	13	19
41	15	17
12	16	8
22	30	7
10	23	4
30	11	13
17	12	14
10	15	16
23	12	20
18	20	8
10	11	22
15	6	10
11	4	19
20	8	6
16	9	7
17	17	8
18	6	3
17	13	18
25	6	5
27	11	6
18	21	12
21	24	15
14	20	6
15	8	15
15	15	5
23	13	18
14	12	16
12	11	4
10	17	4
12	30	15
14	22	3
19	8	5
28	11	20
20	7	4
19	22	4
	10	7
	12
