# Supplementary material for: Proteostasis and lysosomal repair deficits in transdifferentiated neurons of Alzheimer’s disease
Source: Nat Cell Biol. 2025 Mar 26;27(4):619–32. doi: 10.1038/s41556-025-01623-y (PMC11991917; doi:10.1038/s41556-025-01623-y)
Supplement: Supplementary file 12 — Statistical source data. [file 41556_2025_1623_MOESM12_ESM.xlsx]

## Sheet: Ext.3a
p62/SQSTM1
Young_1	Young_2	Young_3	Aged_1	Aged_2	Aged_3	Aged/sAD_1	Aged/sAD_2	Aged/sAD_3
0.74	1.59	0.75	1.82	1.39	1.39	1.93	2.78	1.39
1.31	1.52	1.15	1.2	1.7	1.2	3.27	2.05	2.95
0.99	0.67	0.58	1.79	1.35	1.27	2.17	2.46	1.83
		0.72	1.54					2.76
Ubiquitin
Young_1	Young_2	Young_3	Aged_1	Aged_2	Aged_3	Aged/sAD_1	Aged/sAD_2	Aged/sAD_3
2.03	1.18	1.1	3.89	2.98	2.2	1.72	1.94	3.75
1.23	0.88	0.6	1.9	3.54	1.5	2.49	2.81	3.52
0.99	0.79	0.75	2.69	2.17	2.41	2.05	3.61	2.93
		0.47	1.64					2.73
Total Abeta
Young_1	Young_2	Young_3	Aged_1	Aged_2	Aged_3	Aged/sAD_1	Aged/sAD_2	Aged/sAD_3
1.37697	1.07546	0.719866	1.71675	1.62618	1.69473	3.34553	2.31851	2.05866
1.32605	0.668792	0.779422	1.67275	1.469	1.42493	1.52984	2.18326	3.3129
1.57644	0.526195	0.66499	1.81732	1.50188	1.26502	2.13668	2.42369	2.41732
Abeta 42
Young_1	Young_2	Young_3	Aged_1	Aged_2	Aged_3	Aged/sAD_1	Aged/sAD_2	Aged/sAD_3
1.38612	0.944038	0.892865	1.62338	1.85614	1.81547	2.5366	2.6333	3.11798
1.07162	1.14658	0.915075	2.05289	1.95735	1.95204	2.39274	2.85597	2.64483
1.05887	0.791525	0.990237	2.07451	3.10913	2.67659	2.56169	2.66506	2.43494
pTau
Young_1	Young_2	Young_3	Aged_1	Aged_2	Aged_3	Aged/sAD_1	Aged/sAD_2	Aged/sAD_3
1.50666	1.52639	0.636099	2.21315	1.57036	1.63877	3.33443	2.20184	2.63209
1.27901	0.755547	0.840221	2.11662	1.58404	1.92244	2.20839	2.99228	2.52909
1.32074	0.482552	0.939839	1.64843	1.25342	2.32376	1.97727	2.80935	2.75944
pTDP43
Young_1	Young_2	Young_3	Aged_1	Aged_2	Aged_3	Aged/sAD_1	Aged/sAD_2	Aged/sAD_3
1.00499	0.957472	1.12053	1.32268	1.66254	1.16437	1.63217	1.57084	1.50967
1.02939	1.00696	1.0336	1.53583	1.45405	1.25136	1.6953	1.43153	1.63417
1.08944	1.07795	0.701604	1.30016	1.41575	1.19646	1.85445	1.37738	1.50068
N-to-C ratio of TDP-43
Young_1	Young_2	Young_3	Aged_1	Aged_2	Aged_3	Aged/sAD_1	Aged/sAD_2	Aged/sAD_3
3.15509	3.53081	2.60727	2.55452	2.3497	1.8313	2.52081	2.17705	1.74529
3.77813	2.7925	3.09554	2.93094	1.97023	1.56405	1.86102	1.83644	2.2951
3.74707	2.76337	3.44307	2.50195	1.57641	1.9355	1.85676	1.64913	1.64001

## Sheet: Ext.3b
Young_1	Young_2	Young_3	Aged_1	Aged_2	Aged_3	Aged/sAD_1	Aged/sAD_2	Aged/sAD_3
1.07185	1.33287	0.94748	1.44576	1.06003	1.00549	1.40864	1.42387	1.36985
1.11817	0.930999	0.842441	1.55158	1.5745	1.23918	1.36071	1.20039	1.23307
1.06626	0.970677	0.719255	1.49939	1.07133	1.16114	1.70276	1.412	1.32221

## Sheet: Ext.3c
Young_1	Young_2	Aged_1	Aged_2	Aged/sAD_1	Aged/sAD_2
0.802198	0.756989	0.815534	1.09756	1.20286	1.48378
0.747253	0.83871	0.780583	0.94878	1.27143	1.38108
