# Supplementary material for: Proteostasis and lysosomal repair deficits in transdifferentiated neurons of Alzheimer’s disease
Source: Nat Cell Biol. 2025 Mar 26;27(4):619–32. doi: 10.1038/s41556-025-01623-y (PMC11991917; doi:10.1038/s41556-025-01623-y)
Supplement: Supplementary file 13 — Statistical source data. [file 41556_2025_1623_MOESM13_ESM.xlsx]

## Sheet: Ext.5a
p62/SQSTM1
Young_1	Young_2	Young_3	Aged/sAD_1	Aged/sAD_2	Aged/sAD_3	fAD-PSEN1_1	fAD-PSEN1_2	fAD-PSEN1_3
0.74	1.59	0.75	1.93	2.78	1.39	3.59	2.48	2.85
1.31	1.52	1.15	3.27	2.05	2.95	2.02	5.55	4.64
0.99	0.67	0.58	2.17	2.46	1.83	4.9	3.25	3.47
		0.72			2.76		2.53
Ubiquitin
Young_1	Young_2	Young_3	Aged/sAD_1	Aged/sAD_2	Aged/sAD_3	fAD-PSEN1_1	fAD-PSEN1_2	fAD-PSEN1_3
2.03	1.18	1.1	1.72	1.94	3.75	8.03	6.87	11.43
1.23	0.88	0.6	2.49	2.81	3.52	10.66	11.83	9.2
0.99	0.79	0.75	2.05	3.61	2.93	6.55	12.2	12.82
		0.47			2.73		9.6
Total Abeta
Young_1	Young_2	Young_3	Aged/sAD_1	Aged/sAD_2	Aged/sAD_3	fAD-PSEN1_1	fAD-PSEN1_2	fAD-PSEN1_3
1.37697	1.07546	0.719866	3.34553	2.31851	2.05866	3.95874	3.87404	3.86294
1.32605	0.668792	0.779422	1.52984	2.18326	3.3129	3.48585	3.74909	3.845
1.57644	0.526195	0.66499	2.13668	2.42369	2.41732	4.53497	3.9766	3.23035
Abeta42
Young_1	Young_2	Young_3	Aged/sAD_1	Aged/sAD_2	Aged/sAD_3	fAD-PSEN1_1	fAD-PSEN1_2	fAD-PSEN1_3
1.38612	0.944038	0.892865	2.5366	2.6333	3.11798	4.23408	3.904	3.71279
1.07162	1.14658	0.915075	2.39274	2.85597	2.64483	3.42405	3.11833	2.46067
1.05887	0.791525	0.990237	2.56169	2.66506	2.43494	3.24623	3.24227	2.9361
pTau
Young_1	Young_2	Young_3	Aged/sAD_1	Aged/sAD_2	Aged/sAD_3	fAD-PSEN1_1	fAD-PSEN1_2	fAD-PSEN1_3
1.50666	1.52639	0.636099	3.33443	2.20184	2.63209	3.14023	3.01017	2.49869
1.27901	0.755547	0.840221	2.20839	2.99228	2.52909	2.72827	2.45989	2.60548
1.32074	0.482552	0.939839	1.97727	2.80935	2.75944	3.20056	3.11069	2.83521
pTDP43
Young_1	Young_2	Young_3	Aged/sAD_1	Aged/sAD_2	Aged/sAD_3	fAD-PSEN1_1	fAD-PSEN1_2	fAD-PSEN1_3
1.00499	0.957472	1.12053	1.63217	1.57084	1.50967	1.91629	1.74585	1.84066
1.02939	1.00696	1.0336	1.6953	1.43153	1.63417	1.88243	1.65291	2.08474
1.08944	1.07795	0.701604	1.85445	1.37738	1.50068	1.97407	2.14961	1.79549
N-to-C ratio of TDP-43
Young_1	Young_2	Young_3	Aged/sAD_1	Aged/sAD_2	Aged/sAD_3	fAD-PSEN1_1	fAD-PSEN1_2	fAD-PSEN1_3
3.15509	3.53081	2.60727	2.52081	2.17705	1.74529	2.70335	2.33955	1.92395
3.77813	2.7925	3.09554	1.86102	1.83644	2.2951	2.61167	1.76332	1.66335
3.74707	2.76337	3.44307	1.85676	1.64913	1.64001	2.89335	1.8413	1.73414

## Sheet: Ext.5b
Young_1	Young_2	Aged/sAD_1	Aged/sAD_2	fAD-PSEN1_1	fAD-PSEN1_2
0.802198	0.756989	1.20286	1.48378	1.75	1.49216
0.747253	0.83871	1.27143	1.38108	1.85952	1.68039

## Sheet: Ext.5c
Young_1	Young_2	Young_3	Aged/sAD_1	Aged/sAD_2	Aged/sAD_3	fAD-PSEN1_1	fAD-PSEN1_2	fAD-PSEN1_3
1.07185	1.33287	0.94748	1.40864	1.42387	1.36985	1.22145	1.22983	1.01611
1.11817	0.930999	0.842441	1.36071	1.20039	1.23307	1.47783	1.36479	0.913263
1.06626	0.970677	0.719255	1.70276	1.412	1.32221	1.46715	1.21347	0.879705
