# Supplementary material for: Proteostasis and lysosomal repair deficits in transdifferentiated neurons of Alzheimer’s disease
Source: Nat Cell Biol. 2025 Mar 26;27(4):619–32. doi: 10.1038/s41556-025-01623-y (PMC11991917; doi:10.1038/s41556-025-01623-y)
Supplement: Supplementary file 14 — Statistical source data. [file 41556_2025_1623_MOESM14_ESM.xlsx]

## Sheet: Ext.6d
DIV35				DIV38				DIV42
Young	Aged	Aged/sAD	fAD-PSEN1	Young	Aged	Aged/sAD	fAD-PSEN1	Young	Aged	Aged/sAD	fAD-PSEN1
6450.03	4241.09	3712.08	9201.78	2298.27	3952.17	7986.89	13718.2	7120.51	4763.36	5944.7	7627.74
4084.47	4864.91	7411.9	13171.3	990.042	6682.5	19831.1	14600.5	14272.3	5246.65	7369.75	4857.48
6951.74	5616.69	3179.1	18326.4	3430.25	5295.26	6306.59	6471.9	18230.3	10679.7	7026.82	7147.4
10584.6	7331.39	6557.34	15281.1	3262.45	5589.94	9036.62	6452.55	11296.5	5941.46	6878.6	3638.18
6195.34	6646.04	4352.66	6955.26	3033.96	4386.97	6513.81	5931.58	8852.32	3186.93	6106.09	5673.87
19370	6045.71	4969.99	5157.85	2998.89	5421.87	11976.7	12944.6	9965.87	3333.44	10264.4	7903.5
6110.36	3836.52	6905.58	11304.9	4352.76	5423.29	7083.21	10906.6	10556.3	5857.96	8929.77	9577.77
5219.06	7017.44	5751.64	5716.8	4383.26	4165.74	7480.75	5230.31	6260.62	3339.81	8286.03	8769.15
4160.07	4235.5	9585.79	5815.18	3697.5	4292.32	14879.4	8060.66	6584.75	3599.81	10233.1	11017.7
7080.84	7639.55	6203.12	8473.96	2033.68	5840.81	5979.91	16182.3	9474.77	6379.99	6991	6817.8
4361.77	3753.07	9143.65	7968.15	2605.31	6033.8	5757.86	5294.11	6628.5	4745.25	11451	8277.27
6147.2	4544.62	7003.95	9961.33	3054.53	3465.74	8525	5005.09	7757.35	5113.79	7746.41	6038.55
5770.88	6169.51	6835.96	10488.1	2693.3	5138.42	10333.6	6840.43	8127.99	7279.3	8401.62	5634.24
5532.95	6283.01	7018.4	6193.06	5131.76	7325.8	9381.37	6378.75	6201.76	6312.87	10680.5	7470.56
7498.28	15693	7616.28	6408	3493.42	4862.34	4647.6	3713.91	9821.66	8941.31	12966.5	17815.6
7593.96	6417.01	7666.07	11244.2	5288.06	7577.68	4067.13	4905.93	14186.6	5425.57	6375.98	8885.69
7839.17	10313.2	6929.51	7005.01	3701.6	7249.1	11499	7761.69	9273.96	4161.56	10160.7	13617.9
7598.15	10794.7	7827.78	7217.82	4329.62	7405.21	8781.66	7777.69	5823.74	5022.76	6711.81	3770.2
6712.33	11041	7148.58	8970.48	3764.47	8041.62	10198.8	4849.04	3903.51	6124.17	11378.4	5026.74
5978.1	6594.56	7815.56	6905.18	8455.92	6700.43	9550.61	5733.81	12425.5	4489.24	11389.8	8711.83
6275.43	12203.9	10626.1	7530.96	9793.79	5713.3	6349.39	7865.16	7602.07	7757.03	5967.72	14726.2
6684.76	11727.1	4923.07	14262.2	11006.8	2593.36	11036.9	6352.19	4227.88	4009.8	4797.94	5486.72
5431.19	6361.91	8852.78	14031.3	8853.36	3379.02	8353.5	10214.4	4991.58	8362.55	3570.06	8385.94
5786.8	10273.5	8771.56	10461.5	9961.32	4427.41	6926.8	7637.29	4089.21	6958.69	4443.88	4215.03
8047.44	9370.97	11175.2	6963.74	7709.96	6010.97	3959.25	10360.6	6574.67	11319.5	6421.18	14589.2
5874.77	10081.4	6804.62	14747.8	10359.2	8900.75	5921.28	10267	8555.47	5813	8640.45	7896.52
5530.25	8924.65	11261.7	7917.98	10593.6	5398.84	5235.64	7544.31	12713.8	9171.51	5808.02	4065.72
5135.05	8483.8	8071.09	14042.7	11710.3	7925.1	3529.55	5955.85	5966.81	5435.28	9410.22	3839.36
10990.4	11760.5	7665.47	16154.3	8833.32	8004.57	6421.44	4464.03	4671.54	8115.1	9317.78	6835.98
9235.84	8996.28	9241.99	10996.4	7844.74	6589.84	6932.06	6101.11	9935.05	5543	7465.11	3065.38
5858.13	5173.33	12872.4	9896.88	6880.97	5577.11	4196.89	5654.09	7064.72	5609.11	5011.28	3685.53
5798.31	9269.32	13799	15431.1	6694.43	5927.77	7843.83	8606.65	4967.4	8880.54	5441.59	4408.07
7625.09	11440.6	14164.7	14546.1	12873.7	5280.99	3733.14	7409.57	9596.33	9121.88	6302.08	2605.12
6169.03	10948.5	7584.75	8299.18	4778.13	11145.6	6610.58	7472.34	10909.4	5829.22	10722.2	7512.31
7326.21	11543.8	12760.4	16073.8	6736.84	9876.75	4837.15	8262.93	12759.6	4065.51	7155.93	2978.2
3233.58	10635.3	9585.06	15416	8621.29	5716.31	8006.44	7577.69	5166.14	12453.3	9080.01	12225.8
5921.39	12137.7	18762.7	8412.41	7579.11	7217.61	8443.35	5762.13	11961	7644.56	8417.17	9251.93
9855.04	9432.69	12328.3	14592.7	7741.48	12664.5	6998.74	10209.6	4943.41	7813.04	11772.3	11947.9
8122.16	4682.88	6843.7	16328.8	15818.8	14151.1	13446.2	9734.67	4397.11	8717.68	6631.78	13888.6
11124.9	6656.6	13555.6	12079.3	4084.7	8017.74	8699.75	5885.06	4162.16	7941.26	12901.8	20526.6
10754.3	4950.27	7351.56	3012.4	7610.5	4702.11	9509.06	3326	4525.91	9513.65	15474.5	11908.2
13284.3	8412.5	10283.7	8833.23	7522.04	13842.6	8811.1	5127.44	5003.51	7847.45	11893.4	14491.9
7763.35	10713.6	9183.34	8326.9	7120.31	6410.58	11218.5	5279.58	7021.97	8295.25	7263.04	14708.1
6425.68	6296.86	9466.26	8938.79	6590.96	5125.14	8261.54	5622.43	9722.4	5864.05	7926.65	15297.4
7536.05	9676.83	4220.9	11109	6684.9	7011.81	10104.5	4568.35	8586.34	8278.34	4807.35	5266.47
6813.63	7357.25	3837.72	4213.91	5049.27	7370.51	7763.33	4082.4	6612.62	7666.11	10721.7	7132.35
12366	7547.54	3507.49	5565.99	6050.57	10275.7	9631.32	5592.51	8595.45	4004.94	17338.2	15921.8
13128.3	6000.62	5628.55	10468.5	7299.52	12068.5	7493.83	3222.77	13148.9	3957.32	6641.35	8315.6
3775.71	7163.4	3758.19	8543.9	8828.79	7643.14	9989.41	8082.83	10951.8	8994.76	10323.8	12769.7
7055.81	6610.58	7245.04	7527.55	7891.68	7935.62	7344.52	11643.5	7152.65	7241.26	7442.03	9762.13
9182.34	5369.79	5476.55	6181.89	5445.05	5589.21	9135.2	5171.84	6004.57	8777.43	11483.1	6915.88
8177.79	6644.29	5019.6	6991.24	4450.42	8615.38	8328.16	7974.14	7231.47	8907.52	6909.62	6597.78
8965.08	9263.98	5571.52	7760.91	5180.17	10535	9053.61	7712.95	8268.78	4945.04	6047.08	6040.82
11162.9	6104.49	5879.88	7851.44	3436.59	12707	6896.02	8966.09	6855.68	7737.12	7341.68	9195.36
17939.9	7492.48	6990.73	3723.9	4141.6	13661.2	15043.4	6804.27	6700.32	13497.8	10426.5	10958.1
11403	8144.08	3548	4374.86	5786.37	7119.36	7099.75	7359.53	8137.12	14413.4	13400.1	8736.05
9483.3	6899.38	8357.44	5625.51	4344.8	13640.7	10169.3	6128.58	9138.54	13700.4	12770.8	10845.8
7838.71	4540.92	6751.04	8109.87	4174.12	6712.37	16791.4	8143.13	6210.7	11838.6	13659.3	18412.1
8135.38	8446.28	5132.37	5953.49	4851.14	9311.72	5180.65	7139.53	7975.33	10130.7	8342.41	10813.2
7840.65	6114.16	4174.85	8531.33	5992.01	8394.77	7677.16	10385.8	14813.5	11200	15662.1	14550.4
8102.21	9229.81	2661.1	7207.03	6477.34	5781	7131.47	4788.16	11254.7	16103.5	12992.6	4231.12
3198.15	7611.62	11171.5	10457.8	8974.66	6363.94	5661.17	9599.6	6785.93	11727.6	16876.4	9861.49
4062.52	7609.06	5071.88	12505.5	6313.34	7806.41	9781.68	8407.52	9593.74	15154.1	9409.67	8003.37
8021.84	5944.77	7200.46	8478.13	3459.7	10494.5	7195.47	7792.91	5366.57	11571.1	9541.71	8878.02
9909.04	8458.15	2794.81	4689.83	3263.24	14138.4	6705.1	9390.39	6493.92	15563.3	8059.82	5076.39
7306.19	6611.28	9627.54	7892.62	4859.28	7612.29	12337.3	7614.74	4423	12918.7	5406.44	8527.48
10130	9160.83	3608.41	5096.7	5019.55	8300.65	4857.34	9418.5	5625.86	13362.7	10866.3	10999.9
9771.66	10448.3	12045.8	5112.24	6792.71	9356.76	5571.43	11291.4	8237.89	8478.79	11936.3	4288.99
7173.26	9008.62	13499.4	4977.81	5821.67	13910.5	11310.5	6630.73	7277.66	12798.3	9422.23	6229.82
5594.87	11944.6	9794.84	6386.16	6976.3	7108.47	7381.61	8358.09	4784.83	7634.04	7402.41	8686.14
5278.54	7156.42	7839.58	5046.7	5645.75	7576.64	11855.4	9968.78	4183.32	6466.8	8291.49	9735.32
9662.27	6068.39	19805.5	3705.1	4251.59	7829.61	12587.9	7593.83	5760.94	10732.4	10039.7	3545.98
7475.53	4486.85	11176.2	8609.1	5112.75	8569.04	6331.9	11565.7	7563.48	11368.3	9933.69	7025.86
7235.41	5847.09	10398.4	9829.7	10302.6	5744.19	4497.06	5284.82	3924.11	6841.48	12838	3868.64
7274.37	9094.73	13084.7	4701.05	6433.74	7038.14	4084.09	6275.11	7832.84	8570.57	6948.16	3001.82
5151.16	8560.16	9637.22	5773.03	8441	7441.87	4454.6	9712.81	2678.24	9710.01	12825.5	3393.02
8449.97	5031.42	9557.93	4618.6	6143.4	8959.52	3733.42	6200.06	6720.53	8002.57	9945.78	2251.5
7372.51	6666.05	10861.9	4994.54	9352.27	8553.1	7198.42	10057.5	6128.03	10749.7	12038.9	4878.18
8212.21	8340.75	9411.6	4964.96	7915.72	5992.48	8023.67	9113.37	8426.69	5781.42	7454.87	4437.03
13414.6	6219.36	5132.12	6754.49	8231.44	5717.35	6143.64	4734.88	9953.19	7606.96	6365.22	2351.84
5832.76	7203.92	7168.73	4192.67	6195.66	8337.14	7807.85	4973.87	7438.63	6186.45	6253.63	5257.58
9069.45	6247.78	6211.83	9093.22	13677	7180.12	11522.2	2799.1	5041.13	7179.73	7666.88	8625.55
4771.75	9561.26	6694.31	7766.31	13234.1	9860.28	14903.5	1768.08	8099.29	4794.75	8471.77	10203.5
18573.6	10188.2	5585.35	7648.12	5858.95	11894.8	12035.2	4920.46	9188.67	4912.16	8780.84	5787.78
10970.8	6276.04	7709.37	9308.3	6818.21	8191.54	11209.8	3548.99	8448.56	10494	11488.8	3520.01
13383.2	5045.74	7806.56	9085.55	10340.4	9552.09	3986.91	4639.86	6085.93	7301.15	6824.7	4773.89
9473.34	5769.89	9823.74	5703.86	6146.83	11180.4	7817.56	1993.52	7562.44	6877.73	9079.3	7722.08
9449.89	9333.56	12491	4846.51	8886.69	5642.7	11349	3237.61	6955.45	7405.27	6580.95	8736.09
7866.03	8483.65	8862.63	7654	11449.1	7252.75	15335.7	7727.66	13388.5	7999.33	5602.33	7583.4
14550.8	12891.7	13343.4	5042.17	5421.99	7341.34	6071.56	6426.66	8243.55	7237.62	7098.83	8491.34
8089.92	12636	7818.47	7176.3	5267.22	6646.55	10410	4669.12	10768	9567.13	8120.74	7395.25
8440.31	6278.55	8231.79	5595.66	8606.71	6375.08	12403.5	5753.19	7611.09	6883.78	5192.66	11697.9
7655.78	6770.22	8327.13	7270.49	15633.1	4628.94	7817.16	9659.46	3762.08	6226.5	10668.6	15755.2
7137.93	9260.87	5537.05	3770.39	14616.9	3109.79	9221.2	7827.7	13806.3	6988.26	6865.84	19904.9
7851.87	6827.23	9448.19	8230.43	9324.09	8731.18	7208.52	3862.34	6403.01	10363.1	10152.4	6467.64
6275.28	2714.44	7016.37	5441.33	7649.57	10193.5	7405.91	4898.44	7078.02	8049.41	10759.1	8693.23
13333.4	9638.88	11099.9	3743.81	7352.61	12612.9	15950.5	6851.93	7011.52	9083.46	6631.44	10838.5
7395.84	6543.47	8408.03	4433.63	10514.4	9485.15	9106.15	10508.2	7897.31	8440.24	6521.87	7480.04
8279.6	7365.53	8705.25	9409.95	8795.74	5305.92	11408	7799.46	8211.77	8802.73	8353.77	2445.52
9451.82	6764.93	5404.07	9472.46	6575.13	8848.38	10360.6	4998.44	8667.42	6050.6	6174.9	4063.76
13136.4	6854.4	5477.85	8245.28	6641.43	10930	11320.2	8355.72	12481.5	6908.18	7992.92	4918.02
10804.5	10161.9	8626.56	5325.81	7444.18	8540.46	10090.4	10288.1	10852.3	7451.8	6890.14	2153.4
6031.3	8877.74	8794.98	11455.3	9959.95	6595.54	13584.7	15103	8561.23	6586.88	14520.8	2583.23
10009	7003.62	13959.2	4397.56	11149.2	7879.38	7918.11	7687.8	7320.93	7226.48	7162.92	4485.85
7998.31	7035.34	10531.5	8545.47	8706.57	11905.7	8690.68	6703.46	6467.99	6842.32	6167.8	4893.68
6702.74	8622.59	6207.07	6492.72	14642.5	8284.03	8946.51	5569.23	7994.65	7040.38	8883.88	3681.78
8069.6	12166.2	4383.67	5383.02	9052.32	8862.48	5670.65	5705.91	7112.1	10319.8	5971.53	2694.24
10925.5	11558.3	8324.94	7410.93	7772.87	8758.62	4009.4	15729.2	9894.92	7552.35	4326.29	6250.7
9646.4	7415.8	6717.67	11863	8173.41	8127.51	7157.78	9793.68	5074.97	5943.79	8991.06	9944.75
9742.74	11804.5	7523.29	5751.06	5787	6420.15	11546.4	6187.53	8175.3	6516.7	11786.9	9757.68
9750.52	7528.75	22292.6	6717.66	7268.09	6940.08	10525	7999.26	13649.3	10297.7	7603.68	5774.5
4978.67	12324	14955.5	4064	10598.4	7557.47	11771.6	5110.9	8710.68	9730.3	7787.52	21454.6
5858.63	9585.62	8538.29	4232.85	10175.1	7350.53	7102.18	7631.25	6999.94	11053.7	9402.15	14564.9
5835.81	6038.31	3977.98	13800.3	16196	7232.09	6345.34	11994.6	8235.46	6978.85	11271	23428.9
8319.2	14942.2	3579.56	4085.26	7045.48	9737.36	4124.74	7871.43	5473.18	11871.1	9597.14	7371.71
7927.29	10454.3	7364.71	6794.14	11030.4	8301.67	5714.03	6300.56	8908.26	13873.8	11943.2	21523.8
13003.9	9550.38	7008.42	13864.7	6408.31	7617.86	6694.09	7212.19	6756.21	9954.13	12984.2	16755.8
8047.46	9676.67	6965.98	4856.48	8060.27	5916.03	3880.38	10497.3	7076.34	7862.22	11106.6	14062.8
8698.45	8233.01	6861.39	12339.9	12655.7	9273.9	7802.9	9574.03	6540.16	9523.4	13563.1	9917.78
10018.7	4745.95	10720.3	12482.4	9205.79	8156.34	10954.9	6287.36	9927.48	8620.05	11814.6	10857.1
6729.79	6717.39	6417.32	8530.31	12632.6	8254.98	7704.89	10955.7	9783.38	7200.95	9597.84	6396.85
6849.78	5666.65	8593.33	4716.65	11289.7	10829.4	3197.04	8689.4	7890.5	9051.39	7773.31	6832.81
9040.73	7577.99	9188.17	10336.2	9280.1	9486.99	4668.09	14186.6	5554.93	10150.1	8061.29	9863.24
8929.25	5141.1	12214.7	3989.88	8052.28	5399.67	5654.74	10014.8	15053.7	10970.6	7385.42	8126.01
5569.31	8951.47	12000.3	3388.96	7896.37	7059.78	4294.87	11709.3	10300.1	7201.73	12319.1	10422.6
13071.9	7743.19	9520.82	4242.04	10855.6	6533.26	7341.69	6840.04	6200.72	11756.4	5284.83	11344.5
17120.4	9120.41	10933.1	9656.93	9405.44	10064.2	9055.47	15741	19062.4	9331.84	7886.57	5178.27
5609.61	7699.71	9441.44	2734.42	11080.9	7571.41	7914.47	8201.35	6953.85	7248.71	6957.28	7077.47
6405.33	7298.89	5086.95	8295.5	7122.75	9507.86	5471.78	15014.9	7051.13	7683.29	9813.32	11236.3
7110.39	5679.69	8187.58	11135	13945.5	7238.39	6691.05	9875.81	7604.13	8731.85	11644.4	15869.7
5957.44	6778.09	7127.39	6967.39	8460.47	7470.12	5499.49	12234	8228.12	8332.61	8185.65	11004.1
5237.14	6087.75	8380.69	12568.1	5940.77	10225.6	12659.1	9036.32	8541.26	9367.81	11758.8	12254.4
7244.88	7269.15	9108.47	16895.7	9654.26	8276.46	11928.8	5924.14	12533	8656.6	6695.99	9130.47
6374.36	5899.81	11512.5	8427.78	11898.6	7622.74	13564	8923.98	5722.17	9717.01	7488.52	9868.48
11959.4	7254.94	10715.7	6790.2	24290.5	11781.4	9762.6	10173.6	9813.66	11086.8	9647.53	11961.4
8543.77	5025.8	7367.24	7078.72	10975.5	8091.92	6504.34	9243.4	9573.64	10270.5	7141.09	7576.69
5480.47	6645.92	7429.84		9745.2	7383.88	7853	8138.73	8200.82	6692.47	5954.96	10296
9741.18	6512.75	6728.73		9387.88	8336.67	4538.29	12099.4	17821.7	9937.08	8896.59	7546.84
4745.22	5161.02	4549.16		11815.7	7273.45	8312.12	11211	12409.3	9636.4	8505.08	9269.43
14762.8	8161.95	6852.81		10853.4	7859.05	13088.1	13282.8	12670.6	8271.39	12402.9	8665.55
6075.37	4481.43	9631.43		8430.35	12059	12005.1	10341.7	7402.47	7783.82	9195.42	8080.85
6769.98	9272.53	7720.75		10887.6	12095.1	12521.9	10102.6	3957.08	8563.37	422.193	6603.54
6781.52	9177.73	9244.07		9113.85	12148.1	9735.43	10206.1	7642.15	9916.63		15749
5496.65	5940.04	7379.68		8864.58	9395.43	5945.69	9572.15	6801.64	6380.73		8250.69
8474.47	4637.94	8295.42		9260.92	10375.4	4236.94	14271.8	15210	7984.59		7845.45
5791.22	6681.7	10110.4		7683.61	10297.2	13671.4	14474.8	5799.09	6976.59
11226.9	7884.13	8441.65		12611.3	10891.2	8480	11075	11132.9	5438.24
8352.76	8059.82	8152.4		8981.18	13100.9		7206.89	6351.87	6257.27
9175.05	5024.34			9993.73	7274.8		10536.4	12180.7	7402.98
6464.61	9371.52			8524.23	7364.25		11023	17623.9	7268.33
6817.45	4638.68			11346	8141.35		12748.3	11308.6	9317.83
7991.85	4808			12366.1	7245.14		9284.72	8778.73
13704.8	7055.33			9247.02	5553.35		15673.2	7130.83
10050	5787.8			9163.49	9859.77		19122.6	7130.34
8739.27	7732.76			7758.41	9908.25		13784.8	13473
7822.86	7166.95			9278.78	7656.32		11819.2	5215.66
8584.42	7533.58			8811.04	7875.97			13283
13427.9	6709.31			10362.7	7396.67			11627.8
8106.76				11961	5529.1			9301.72
10214.9				13918.9
8068.9				8279.35
9650.06				10054.5
				9294.22

## Sheet: Ext.6f
Ctrl			LLOME
Young	Aged	Aged/sAD	Young	Aged	Aged/sAD
1.09	1.16	1.24	1.18	0.9	1.58
0.75	0.9	1.17	0.85	1.71	2.52
0.91	1.15	2.11	1.14	1.12	1.52
1.26	0.44	0.89	0.9	0.96	0.98
0.78	0.69	0.84	1.18	1.25	2.55
1.15	0.36	1.17	0.8	0.99	2.17
1.36	1.25	1.53	0.96	1.69	1.61
1.28	1.02	1.34	0.63	0.71	1.18
0.62	0.7	0.99	0.97	0.82	2.33
1.3	0.78	0.92	1.29	1.85	1.96
1.14	0.85	0.71	0.9	1.25	2.39
1.01	1.06	1.34	0.75	0.96	1.99
0.95	1.12	1.64	0.86	0.99	2.79
0.81	0.43	1.08	1.24	2.32	0.85
0.96	1.02	2.58	0.83	1.18	2.67
1.56	1.49	1.52	0.99	1.09	2.98
1.4	0.92	2.29	1.03	0.52	1.16
0.89	1.4	1.13	1.41	0.79	2.58
0.87	0.93	1.08	0.71	0.95	1.71
0.91	1.09	1.27	0.86	0.6	0.94
1.08	0.98	1.22	0.91	0.74	1.17
1.02	1.12	1.11	1.52	0.69	2.08
1.25	1.09	0.95	2.32	0.79	2.08
0.69	1.31	1.38	0.84	0.68	2.03
1.2	1.02	2.12	1.68	0.65	1.82
1.05	0.49	1.12	0.92	1.04	2.25
1.27	1.03	1.87	1.18	1.77	1.6
0.95	2.01	1.44	0.75	0.98	2.53
0.76	0.84	1.12	1.17	1.28	1.61
0.81	0.73	1.68	1.05	0.9	1.51
0.9	1	1.21	1.09	1.02	3.12
1.03	1.6	2.23	1.98	1.57	3.39
1.03	0.73	1.32	1.55	0.92	1.87
0.86	1.57	1.21	0.88	1.28	1.14
1.03	0.74	0.96	1.03	1.52	2.03
0.8	1.17	1.74	0.92	0.73	1.74
0.8	1.01	1.11	1.38	0.59	2.46
0.91	1.05	1.56	1.64	0.6	2.56
1.01	0.98	1.57	0.4	0.91	1.71
1.07	1.39	0.95	0.79	0.94	2.1
1.17	1.52	1.58	1.9	1.48	1.68
1.57	0.76	1.1	1.65	1.57	1.17
1.26	1.13	1.05	1.23	1	1.7
1.42	0.97	1.22	0.95	0.71	2.46
1.17	1.11	1.15	1.01	0.8	2.14
1.43	1.17	1.07	1.1	1.09	1.28
1.06	1	1.2	1.63	0.79	2.32
1.22	1.38	0.93	1.25	0.91	1.8
0.99	0.54	1.06	0.93	1.29	1.2
1.15	1.05	1.48	1.56	1.48	1.26
0.63	0.99	1.11	1.63	0.82	1.95
1.12	1.28	1.28	0.82	0.73	2.57
0.93	1.1	1.05	1.66	1	1.21
1.07	1.49	1.26	0.84	1.24	2.12
1.13	1.83	1.16	1.02	0.81	1.9
0.91	0.91	1.24	1	0.87	1.67
0.63	0.84	1.49	0.82	0.63	1.55
1.24	0.75	1.39	0.7	0.63	1.73
0.82	1.25	1.19	1.15	1.15	2.29
0.62	0.89	1.28	1.17	1.45	1.9
1.04	0.87	1.73	0.85	0.76	1.89
1.2	1.13	2.3	1.32	0.71	1.65
1.11	1.06	1.39	1.73	0.56	1.47
0.91	1	1.23	1.43	1.03	1.84
1.14	1.02	2.52	0.9	1.17	1.29
1.23	1.06	1.64	0.98	0.86	1.2
0.74	1	1.21	1.13	1.66	1.42
1.04	0.98	1.53	1.28	1.25	1.45
1.15	1.25	1.38	1	1.18	1.54
0.91	0.93	1.57	1.16	0.94	1.33
0.89	1.17	1.18	1.11	1.61	1.72
1.15	1.38	1.69	1.03	1.17	1.87
1.17	0.91	1.48	0.78	0.8	1.09
0.98	1.43	0.94	0.86	1.24	0.84
0.79	1.01	1.06	1.56	0.89	2.21
0.95	1.26	1.68	1.16	0.91	1.48
1.53	1.16	1.13	1.32	1.84	2.18
1	1.23	0.99	0.94	0.56	1.24
0.94	1.04	1.26	1.48	0.55	1.36
1.08	1.04	0.83	0.96	1.02	2.17
0.97	1.34	0.96	1.3	0.87	1.13
0.92	1.02	1.25	1.17	1.04	1.77
0.75	1.47	0.67	0.93	1.33	1.45
0.94	0.85	0.85	0.96	1.27	2.29
0.89	0.96	1.06	1.28	1.15	1.86
0.71	1.14	1.52	1.27	1.57	2.2
0.56	0.75	1.2	1.17	0.78	2.66
1.18	1.59	0.9	0.73	0.93	2.3
0.8	1.1	1.08	0.83	2.04	1.28
0.76	1.42	1.31	0.86	0.85	0.94
0.55	1.33	1.43	0.73	0.77	1.89
0.84	0.84	0.98	1	0.73	1.39
1.05	1.24	1.23	0.7	1.63	1.37
1.25	0.67	0.67	0.98	2.31	1.75
0.79	1.4	1.13	0.71	1.17	1.49
0.88	0.67	1.04	1.07	0.88	2.11
0.94	0.83	0.77	0.88	0.75	1.95
0.83	1.11	0.9	0.78	2.15	2.41
0.69	1.53	1.88	0.86	1.07	1.62
0.85	0.82	0.95	1.03	1.44	3.17
1.14	0.93	0.68	1.02	0.99	0.82
1.09	1.66	1.2	0.75	1.04	1.23
0.57	1.07	0.89	0.74	1.6	1.55
0.92	1.07	1.34	0.73	1.01	1.61
0.98	0.91	0.88	0.73	0.72	2.63
1.51	1.64	1.39	0.95	1.21	2.42
0.79	0.86	1.33	1.18	1.48	1.08
0.82	0.89	1.45	0.9	1.27	1.1
0.82	1.66	1.11	0.69	1.39	1.03
0.83	1.03	0.92	1.14	0.93	2.13
0.71	0.68	0.83	0.83	1.66	1.45
1.24	0.79	2.28	0.91	0.81	1.82
1.29	1.04	1.12	1.01	1.67	1.55
0.87	0.74	0.83	0.97	1.27	2.72
0.72	0.81	1.48	0.83	1.6	1.99
0.79	1	0.97	0.74	0.94	2.86
0.88	1.41	1.89	1.13	1.09	1.18
0.85	1.46	1.74	0.89	1.37	1.41
0.93	1.89	1.18	0.95	1.68	1.3
0.72	0.85	0.99	0.9	1.64	1.86
1.05	1.01	0.84	0.99	1.26	1.2
0.85	1.49	0.76	0.98	1.23	2.1
0.65	1.02	1.36	1.01	1.1	1.21
0.77	0.98	0.93	0.98	1.79	2.22
0.89	0.95	1.03	0.97	1.45	1.37
0.88	1.63	0.88	0.74	1.26	2.15
0.96	1.28	1.05	0.71	1.88	2.5
0.65	0.96	1.18	0.67	1.71	1.44
0.88	1	0.86	1.13	1.05	1.22
1.3	1.36	0.93	1.2	0.97	1.44
1.44	0.94	0.91	1	0.78	0.8
1.07	1.14	1.11	1.09	1.14	1.41
0.95	1.21	1.61	0.96	1.21	1.82
1.03	1.58	1.14	0.97	0.72	2.75
1.11	2.06	1.13	0.65	2.19	0.96
0.69		1.52	1.1	1.06	1.46
1.19		1.27	0.85	1.45	2.5
1.33		0.95	1.25		1.89
1.41		0.92	0.94		2.2
1.9		1.38	0.85		1.11
0.9		0.98	0.8		1.86
1		0.89	0.69		2.09
0.98		0.88			1.76
1.19		0.87			1.89
1.3		1.15			1.94
		1.39			1.37
		1.18			1.66
		1.12			1.42
					2.49
					2
					2.21
					2.13
					3.26
					2.55
					2.45
