# Supplementary material for: Proteostasis and lysosomal repair deficits in transdifferentiated neurons of Alzheimer’s disease
Source: Nat Cell Biol. 2025 Mar 26;27(4):619–32. doi: 10.1038/s41556-025-01623-y (PMC11991917; doi:10.1038/s41556-025-01623-y)
Supplement: Supplementary file 15 — Statistical source data. [file 41556_2025_1623_MOESM15_ESM.xlsx]

## Sheet: Ext.7a
CHMP2B
Young_1	Young_2	Young_3	Aged/sAD_1	Aged/sAD_2	Aged/sAD_3	fAD-PSEN1_1	fAD-PSEN1_2	fAD-PSEN1_3
10.1	5.5	6.8	37.7	23.1	11.3	18.4	13.9	11.8
12.5	8.8	9.8	30.7	16	18.9	5.2	10.2	13.3
6.5	9.4	8.8	30.4	16.8	23.4	9.3	15.6	14.4
Galectin-3
Young_1	Young_2	Young_3	Aged/sAD_1	Aged/sAD_2	Aged/sAD_3	fAD-PSEN1_1	fAD-PSEN1_2	fAD-PSEN1_3
1.1	7.2	5.7	21.8	22.8	36.3	8.3	9.8	12.4
0.8	7.2	6.9	11	19.8	30.9	6.8	13.6	14.8
3.2	4.2	6.3	20.8	29.5	27.2	9	9.5	12.6

## Sheet: Ext.7b
Young					Aged/sAD					fAD-PSEN1
Ctrl	30min	Washout 1hr	Washout 2hr	Washout 8hr	Ctrl	30min	Washout 1hr	Washout 2hr	Washout 8hr	Ctrl	30min	Washout 1hr	Washout 2hr	Washout 8hr
8	25	21	9	3	5	10	30	10	13	11	39	24	17	15
11	11	10	1	3	2	26	32	11	4	1	68	11	11	5
0	27	14	1	2	4	64	44	12	19	3	64	47	11	12
1	14	37	9	3	3	42	72	14	6	8	39	27	29	5
4	18	11	5	3	15	36	59	24	22	2	54	14	24	10
4	18	7	15	9	4	33	42	18	5	5	8	23	14	2
2	22	23	2	4	0	40	25	10	15	11	25	12	19	4
1	22	7	10	3	1	23	42	20	16	3	40	30	9	3
7	18	3	2	7	6	27	15	17	5	1	18	42	14	4
3	12	13	5	10	3	24	54	32	12	10	18	24	13	3
1	17	3	3	3	3	30	42	34	5	3	17	11	21	2
7	14	4	0	8	0	33	31	28	1	3	16	27	18	7
6	18	6	0	8	4	26	35	22	10	4	35	39	8	6
4	16	15	0	9	1	35	44	22	7	2	16	28	8	13
1	9	11	13	4	4	28	43	35	7	2	54	21	11	10
1	9	6	8	4	0	27	33	35	9	0	9	41	21	10
3	16	26	6	8	3	18	28	15	4	7	49	28	20	2
2	16	9	13	2	1	19	65	14	1	3	64	58	9	11
4	22	8	2	7	7	28	27	19	7	2	49	33	10	12
1	18	8	10	4	6	22	35	18	6	7	36	15	10	3
2	6	8	3	7	0	22	35	14	3	3	28	13	29	13
1	13	16	13	5	1	54	41	11	21	3	35	17	21	7
3	13	7	8	2	0	25	30	19	16	0	51	36	21	16
1	20	6	5	6	1	30	60	26	3	4	9	35	16	7
3	11	2	7	3	9	41	32	22	8	1	18	53	13	6
2	13	7	4	6	4	60	50	14	4	3	29	31	22	2
2	25	15	4	3	2	33	24	28	5	3	76	40	7	3
11	29	11	4	3	2	39	83	38	5	6	32	17	22	9
3	13	10	9	3	1	36	46	19	20	6	27	35	37	5
11	13	11	11	3	2	44	51	36	10	7	47	24	13	14
6	15	16	17	4	4	55	51	33	30	0	58	22	12	5
2	9	8	1	3	10	27	41	36	13	3	43	42	17	7
1	22	11	1	4	8	20	21	30	19	6	67	36	8	19
1	26	5	5	4	2	58	43	53	7	4	34	21	13	6
11	24	13	4	4	0	79	47	38	17	4	25	18	31	11
2	6	8	6	2	1	38	42	28	11	2	54	11	24	17
3	14	9	17	4	5	36	57	23	10	7	43	18	15	14
4	18	13	2	4	8	44	30	21	5	4	44	16	20	6
4	17	11	2	5	2	19	23	26	8	4	54	16	12	3
4	18	6	20	7	1	53	19	25	14	5	71	29	24	3
2	5	13	1	2	9	47	50	13	4	10	59	18	15	9
1	29	5	2	4	4	54	35	29	2	6	43	18	12	6
0	14	4	2	9	8	33	22	31	13	9	35	21	27	11
5	13	14	2	5	7	52	29	33	10	5	36	10	29	13
3	12	10	3	2	4	29	19	36	23	3	43	19	17	8
6	11	6	2	7	6	53	34	34	10	2	35	17	22	19
1	9	11	3	6	3	13	33	45	21	2	13	39	29	7
1	4	12	8	3	10	26	45	13	10	2	50	45	26	14
4	16	8	1	2	9	20	18	26	7	10	38	57	18	8
3	35	4	2	1	9	32	31	9	5	2	34	13	29	5
6	24	5	7	1	7	49	22	20	25	4	21	35	28	10
1	19	24	3	5	6	24	13	10	12	3	65	18	18	8
2	15	11	8	7	7	31	20	14	19	9	39	18	26	4
0	17	6	5	6	10	22	39	21	7	0	30	48	25	13
4	8	8	4	4	4	23	37	18	6	5	23	14	22	9
3	15	19	8	3	8	33	31	21	3	2	14	11	6	3
3	12	7	3	2	8	13	41	22	1	2	34	26	6	3
5	10	6	1	1	6	32	33	14	5	2	22	28	18	6
2	10	8	3	2	9	28	41	24	14	4	11	11	16	5
4	14	5	3	5	1	27	13	20	15	10	47	25	20	9
2	25	10	4	1	2	18	26	36	3	1	59	13	21	17
1	11	19	3	1	4	19	30	25	17	9	37	13	22	8
2	22	3	0	3	2	23	18	31	3	8	64	26	18	7
1	16	14	2	5	4	51	23	14	10	10	31	24	14	1
1	21	9	1	3	2	49	27	11	17	2	41	18	6	6
4	8	10	3	5	4	14	15	25	8	0	75	22	15	8
3	21	8	3	2	3	34	24	21	6	1	24	32	10	8
5	2	4	3	6	4	20	15	15	10	3	34	9	14	6
1	22	6	7	1	3	19	34	21	9	5	44	21	9	22
2	8	4	5	3	1	38	20	19	1	1	57	23	18	3
2	20	10	6	3	0	15	14	35	22	2	36	20	25	13
5	20	8	7	2	3	14	26	27	17	2	26	16	22	3
2	19	3	5	5	10	44	22	13	8	1	16	14	18	1
1	14	9	3	3	5	17	26	17	7	7	60	29	3	4
6	19	7	10	2	3	49	8	16	12	3	43	35	24	15
9	21	9	5	4	2	34	59	29	13	2	33	13	9	1
10	22	3	5	2	3	37	23	15	6	3	22	33	15	4
6	18	9	7	2	5	28	29	30	18	4	49	31	15	5
1	17	8	1	1	7	24	27	12	7	3	20	26	14	7
5	14	6	2	2	3	35	53	11		1	38	11	32	7
7	18	19	3	2	1	29	27	40		8	30	46	17	3
4	15	10	2	3	4	32	26	12		11	29	20	14	1
6	20	11	2	3	3	52	31	15		4	20	45	17	8
2	17	2	14	3	6	26	27	24		3	19	15	37	6
2	23	3	5	1	2	29	33	11		3	60	15	27	4
6	6	12	2	2	5	29	27	26		2	29	29	16
10	14	14	3	2	0	27	20	19		4	48	18	20
6	11	9	1	7	10	32	29	15		2	50	6	26
10	6	3	4	1	2	30	30	39		2	75	18	17
8	17	3	8	3	2	64	28	24		2	49	11	24
6	16	4	2		0	25	46	13		2	30	21	21
8	13	7	5		4	31	42	36		6	29	21	20
1	13	15	10		1	32	38	23		9	29	26	23
0	22	7	2		7	32	34	31		2	22	23	27
3	18	5	2		0	37	39	14		5	54	29	26
0	18	15	1		2	35	41	20		0	56	18	9
6	14	9	1		4	44	32	26		2	19	11	9
7	17	6	5		2	24	55	35		5	42	18	18
3	9	4	2		2	15	27	31		8	33	23	10
4	17	10	5		2	19	17	15		8	20	21	16
3	12	9	3		4	23	17	24		3	42	26	24
6	3	3	4		3	45	26	21		2	48	33	13
7	22	15	3		0	53	23	32		2	17	12	22
3	14	10	9		2	58	28	9		3	33	36	20
5	23	10	8		7	46	20	25		5	33	18	21
5	20	9	5		9	18	19	31		2	53	22	23
2	36	3	6		5	37	19	25		5	19	33	24
5		3	2		10	58	25	36		6	24	14	23
		2	2		2	28	49	34		1	50	35	10
		3	2		5	45	32			6	52	27	22
		10	10		2	24	29			10	27	11	21
			0		1	28	56			14	21	31	23
			0		4	34	36			3	38	20	14
			1		3	28	35			3	38		24
			2		2	33	46			2	45		21
			1				48			4	33		12
			4				38			5	43
			2

## Sheet: Ext.7c
Ctrl			LLOME
Young	Aged/sAD	fAD-PSEN1	Young	Aged/sAD	fAD-PSEN1
1.09	1.24	1.77	1.18	1.58	1.23
0.75	1.17	1.89	0.85	2.52	0.71
0.91	2.11	1.07	1.14	1.52	1.61
1.26	0.89	1.26	0.9	0.98	2.11
0.78	0.84	1.22	1.18	2.55	2.1
1.15	1.17	1	0.8	2.17	2.8
1.36	1.53	1.08	0.96	1.61	1.1
1.28	1.34	1.34	0.63	1.18	0.91
0.62	0.99	1.23	0.97	2.33	1.51
1.3	0.92	1.14	1.29	1.96	2
1.14	0.71	2.14	0.9	2.39	1.84
1.01	1.34	1.29	0.75	1.99	1.28
0.95	1.64	1.08	0.86	2.79	0.92
0.81	1.08	1.85	1.24	0.85	2.24
0.96	2.58	1.3	0.83	2.67	1.23
1.56	1.52	1.06	0.99	2.98	1.95
1.4	2.29	1.31	1.03	1.16	2.07
0.89	1.13	1.25	1.41	2.58	1.41
0.87	1.08	1.11	0.71	1.71	1.23
0.91	1.27	1.28	0.86	0.94	1.13
1.08	1.22	2.02	0.91	1.17	1.56
1.02	1.11	1.57	1.52	2.08	1.8
1.25	0.95	1.46	2.32	2.08	2.1
0.69	1.38	1.36	0.84	2.03	1.33
1.2	2.12	1.27	1.68	1.82	2.36
1.05	1.12	1.6	0.92	2.25	1.61
1.27	1.87	1.36	1.18	1.6	0.92
0.95	1.44	1.67	0.75	2.53	2.1
0.76	1.12	1.12	1.17	1.61	1.48
0.81	1.68	1.43	1.05	1.51	1.23
0.9	1.21	1.55	1.09	3.12	2.64
1.03	2.23	0.99	1.98	3.39	0.71
1.03	1.32	0.99	1.55	1.87	1.33
0.86	1.21	0.99	0.88	1.14	1.2
1.03	0.96	1.64	1.03	2.03	1.77
0.8	1.74	1.14	0.92	1.74	1.47
0.8	1.11	1	1.38	2.46	1.77
0.91	1.56	1.27	1.64	2.56	1.76
1.01	1.57	1.24	0.4	1.71	1.12
1.07	0.95	1.87	0.79	2.1	1.18
1.17	1.58	1.01	1.9	1.68	0.97
1.57	1.1	1.14	1.65	1.17	1.67
1.26	1.05	0.69	1.23	1.7	2.16
1.42	1.22	1.03	0.95	2.46	1.27
1.17	1.15	0.95	1.01	2.14	1.57
1.43	1.07	1.49	1.1	1.28	1.35
1.06	1.2	1.36	1.63	2.32	2.46
1.22	0.93	1	1.25	1.8	1.65
0.99	1.06	0.91	0.93	1.2	2.08
1.15	1.48	1.53	1.56	1.26	1.77
0.63	1.11	1.33	1.63	1.95	1.72
1.12	1.28	1.27	0.82	2.57	1.51
0.93	1.05	1.11	1.66	1.21	1.42
1.07	1.26	0.97	0.84	2.12	1.59
1.13	1.16	1.15	1.02	1.9	1.56
0.91	1.24	1.35	1	1.67	2.02
0.63	1.49	0.93	0.82	1.55	1.98
1.24	1.39	1.18	0.7	1.73	1.44
0.82	1.19	1.23	1.15	2.29	1.08
0.62	1.28	1.51	1.17	1.9	1.15
1.04	1.73	1.29	0.85	1.89	1.49
1.2	2.3	1.29	1.32	1.65	2.06
1.11	1.39	0.82	1.73	1.47	1.6
0.91	1.23	1.46	1.43	1.84	1.76
1.14	2.52	1.28	0.9	1.29	1.42
1.23	1.64	1.27	0.98	1.2	1.61
0.74	1.21	1.26	1.13	1.42	1.54
1.04	1.53	1.02	1.28	1.45	1.63
1.15	1.38	1.31	1	1.54	1.36
0.91	1.57	0.89	1.16	1.33	1.28
0.89	1.18	1.19	1.11	1.72	1.53
1.15	1.69	0.84	1.03	1.87	1.33
1.17	1.48	0.88	0.78	1.09	1.53
0.98	0.94	1.35	0.86	0.84	1.5
0.79	1.06	1.09	1.56	2.21	1.84
0.95	1.68	1.11	1.16	1.48	2.11
1.53	1.13	1.23	1.32	2.18	1.54
1	0.99	1.48	0.94	1.24	1.83
0.94	1.26	1.03	1.48	1.36	1.83
1.08	0.83	1.41	0.96	2.17	2.15
0.97	0.96	1.17	1.3	1.13	1.69
0.92	1.25	1.44	1.17	1.77	1.87
0.75	0.67	0.85	0.93	1.45	1.43
0.94	0.85	1.15	0.96	2.29	1.21
0.89	1.06	0.73	1.28	1.86	1.19
0.71	1.52	1.07	1.27	2.2	1.69
0.56	1.2	0.82	1.17	2.66	1.68
1.18	0.9	0.95	0.73	2.3	1.68
0.8	1.08	1.04	0.83	1.28	1.46
0.76	1.31	1.07	0.86	0.94	1.52
0.55	1.43	1.32	0.73	1.89	1.59
0.84	0.98	1.06	1	1.39	1.88
1.05	1.23	0.77	0.7	1.37	1.56
1.25	0.67	0.77	0.98	1.75	1.66
0.79	1.13	1.05	0.71	1.49	1.41
0.88	1.04	0.77	1.07	2.11	1.57
0.94	0.77	0.86	0.88	1.95	2.1
0.83	0.9	0.72	0.78	2.41	2.15
0.69	1.88	1	0.86	1.62	1.45
0.85	0.95	1.23	1.03	3.17	1.35
1.14	0.68	0.91	1.02	0.82	1.29
1.09	1.2	0.86	0.75	1.23	2.11
0.57	0.89	1.08	0.74	1.55	1.43
0.92	1.34	1.06	0.73	1.61	1.94
0.98	0.88	0.95	0.73	2.63	1.95
1.51	1.39	1.03	0.95	2.42	1.24
0.79	1.33	0.66	1.18	1.08	1.25
0.82	1.45	0.94	0.9	1.1	1.57
0.82	1.11	0.8	0.69	1.03	1.22
0.83	0.92	0.81	1.14	2.13	1.43
0.71	0.83	1.17	0.83	1.45	1.56
1.24	2.28	0.88	0.91	1.82	1.38
1.29	1.12	1.09	1.01	1.55	1.35
0.87	0.83	1.21	0.97	2.72	1.79
0.72	1.48	0.89	0.83	1.99	1.57
0.79	0.97	1.52	0.74	2.86	1.31
0.88	1.89	0.83	1.13	1.18	1.59
0.85	1.74	1.18	0.89	1.41	1.49
0.93	1.18	0.76	0.95	1.3	2.4
0.72	0.99	1.01	0.9	1.86	1.52
1.05	0.84	0.99	0.99	1.2	1.7
0.85	0.76	0.86	0.98	2.1	1.47
0.65	1.36	1.05	1.01	1.21	1.6
0.77	0.93	0.93	0.98	2.22	2.46
0.89	1.03	0.71	0.97	1.37	0.83
0.88	0.88	0.62	0.74	2.15	1.9
0.96	1.05	0.7	0.71	2.5	1.19
0.65	1.18	0.99	0.67	1.44	1.19
0.88	0.86	0.97	1.13	1.22	1.69
1.3	0.93	0.88	1.2	1.44	1.82
1.44	0.91	0.58	1	0.8	1.09
1.07	1.11	0.9	1.09	1.41	1.5
0.95	1.61	0.97	0.96	1.82	1.76
1.03	1.14	1.03	0.97	2.75	2.56
1.11	1.13	0.8	0.65	0.96	1.44
0.69	1.52	1.26	1.1	1.46	1.04
1.19	1.27	0.72	0.85	2.5	1.5
1.33	0.95		1.25	1.89	1.32
1.41	0.92		0.94	2.2	1.95
1.9	1.38		0.85	1.11	1.67
0.9	0.98		0.8	1.86	1.71
1	0.89		0.69	2.09	1.29
0.98	0.88			1.76	1.33
1.19	0.87			1.89	1.45
1.3	1.15			1.94	0.9
	1.39			1.37	1.64
	1.18			1.66	1.34
	1.12			1.42
				2.49
				2
				2.21
				2.13
				3.26
				2.55
				2.45

## Sheet: Ext.7d
Young			Aged/sAD			fAD-PSEN1
Ctrl	FCCP	LLOME	Ctrl	FCCP	LLOME	Ctrl	FCCP	LLOME
0.693117	0.522607	0.446239	0.593766	0.373599	0.408794	0.750985	0.470138	0.539668
0.85871	0.44866	0.508891	0.583338	0.289253	0.436905	0.609948	0.399545	0.451431
0.856161	0.463654	0.744191	0.556215	0.250229	0.365756	0.627922	0.429389	0.401169
1.15022	0.451345	0.699565	0.460804	0.387919	0.358575	0.581901	0.31619	0.548437
1.23206	0.54777	0.506921	0.657342	0.367279	0.422411	0.749992	0.444055	0.436457
1.16498	0.477109	0.828913	0.413789	0.321618	0.429915	0.624546	0.421158	0.483295

## Sheet: Ext.7e
Young_1	Young_2	Young_3	Aged_1	Aged_2	Aged_3	Aged/sAD_1	Aged/sAD_2	Aged/sAD_3	fAD-PSEN1_1	fAD-PSEN1_2	fAD-PSEN1_3
0.994616	0.970157	1.13672	0.710039	0.729674	0.633314	0.544768	0.515169	0.620703	0.757128	0.599116	0.586394
1.03533	0.872276	1.04615	0.781755	0.669717	0.703358	0.53584	0.633867	0.633739	0.678776	0.619188	0.771938
1.13075	0.868845	0.945159	0.741597	0.643366	0.540652	0.558119	0.592743	0.598347	0.712056	0.562621	0.717046

## Sheet: Ext.7f
	Y (Abeta42)	X1 (Dextran-FITC)			Y (Abeta42)	X1 (Cal-520)
Young	1.38612	1.03007		Young	1.38612	0.994616
Young	1.07162	1.02996		Young	1.07162	1.03533
Young	1.05887	0.99261		Young	1.05887	1.13075
Young	0.944038	0.934968		Young	0.892865	1.13672
Young	1.14658	1.20017		Young	0.915075	1.04615
Young	0.791525	0.90671		Young	0.990237	0.945159
Young	0.892865	1.02549		Aged	1.62338	0.710039
Young	0.915075	1.02769		Aged	2.05289	0.781755
Young	0.990237	0.852321		Aged	2.07451	0.741597
Aged	1.62338	0.979895		Aged	1.85614	0.729674
Aged	2.05289	1.14461		Aged	1.95735	0.669717
Aged	2.07451	1.17042		Aged	3.10913	0.643366
Aged	1.85614	1.22538		sAD	2.5366	0.544768
Aged	1.95735	1.17166		sAD	2.39274	0.53584
Aged	3.10913	1.23471		sAD	2.56169	0.558119
Aged	1.81547	1.14315		sAD	2.6333	0.515169
Aged	1.95204	1.25944		sAD	2.85597	0.633867
Aged	2.67659	1.26105		sAD	2.66506	0.592743
sAD	2.5366	1.21208		fAD-PSEN1	4.23408	0.757128
sAD	2.39274	1.42861		fAD-PSEN1	3.42405	0.678776
sAD	2.56169	1.37414		fAD-PSEN1	3.24623	0.712056
sAD	2.6333	1.35942		fAD-PSEN1	3.71279	0.586394
sAD	2.85597	1.18177		fAD-PSEN1	2.46067	0.771938
sAD	2.66506	1.23464		fAD-PSEN1	2.9361	0.717046
sAD	3.11798	1.59314
sAD	2.64483	1.21613
sAD	2.43494	1.09007
fAD-PSEN1	4.23408	1.25957
fAD-PSEN1	3.42405	1.31871
fAD-PSEN1	3.24623	1.42493
fAD-PSEN1	3.904	1.23146
fAD-PSEN1	3.11833	1.09448
fAD-PSEN1	3.24227	1.17387
fAD-PSEN1	3.71279	1.16233
fAD-PSEN1	2.46067	1.13683
fAD-PSEN1	2.9361	1.01959
