# Supplementary material for: Proteostasis and lysosomal repair deficits in transdifferentiated neurons of Alzheimer’s disease
Source: Nat Cell Biol. 2025 Mar 26;27(4):619–32. doi: 10.1038/s41556-025-01623-y (PMC11991917; doi:10.1038/s41556-025-01623-y)
Supplement: Supplementary file 16 — Statistical source data. [file 41556_2025_1623_MOESM16_ESM.xlsx]

## Sheet: Ext.8a
	Y-axis (Abeta 42)	X-axis (CHMP2B)
Young	1.38612	10.0833
Young	1.07162	12.5
Young	1.05887	6.5
Young	0.944038	5.5
Young	1.14658	8.76923
Young	0.791525	9.42857
Young	0.892865	6.78571
Young	0.915075	9.78571
Young	0.990237	8.75
Aged	1.62338	10.2
Aged	2.05289	12.3
Aged	2.07451	11.3
Aged	1.85614	10.7
Aged	1.95735	14.9
Aged	3.10913	14
Aged	1.81547	17.1
Aged	1.95204	12.5625
Aged	2.67659	11.4706
Aged/sAD	2.5366	37.7
Aged/sAD	2.39274	30.7
Aged/sAD	2.56169	30.4
Aged/sAD	2.6333	23.1
Aged/sAD	2.85597	16
Aged/sAD	2.66506	16.8
Aged/sAD	3.11798	11.3
Aged/sAD	2.64483	18.9375
Aged/sAD	2.43494	23.3636
fAD-PSEN1	4.23408	18.4
fAD-PSEN1	3.42405	5.2
fAD-PSEN1	3.24623	9.3
fAD-PSEN1	3.904	13.9
fAD-PSEN1	3.11833	10.2
fAD-PSEN1	3.24227	15.6
fAD-PSEN1	3.71279	11.8
fAD-PSEN1	2.46067	13.25
fAD-PSEN1	2.9361	14.4444

## Sheet: Ext.8b
	Y-axis (Total Abeta)	X-axis (Galectin-3)	X-axis (CHMP2B)
Young	1.37697	1.08333	10.0833
Young	1.32605	0.833333	12.5
Young	1.57644	3.21429	6.5
Young	1.07546	7.16667	5.5
Young	0.668792	7.15385	8.76923
Young	0.526195	4.21429	9.42857
Young	0.719866	5.71429	6.78571
Young	0.779422	6.9	9.78571
Young	0.66499	6.3	8.75
Aged	1.71675	15.3333	10.2
Aged	1.67275	5.16667	12.3
Aged	1.81732	7.78571	11.3
Aged	1.62618	13.75	10.7
Aged	1.469	8.30769	14.9
Aged	1.50188	8.57143	14
Aged	1.69473	6.78571	17.1
Aged	1.42493	7.5	12.5625
Aged	1.26502	10.8571	11.4706
sAD	3.34553	21.7778	37.7
sAD	1.52984	11	30.7
sAD	2.13668	20.8	30.4
sAD	2.31851	22.7778	23.1
sAD	2.18326	19.8	16
sAD	2.42369	29.5	16.8
sAD	2.05866	36.3	11.3
sAD	3.3129	30.9286	18.9375
sAD	2.41732	27.1538	23.3636
fAD-PSEN1	3.95874	8.33333	18.4
fAD-PSEN1	3.48585	6.75	5.2
fAD-PSEN1	4.53497	9	9.3
fAD-PSEN1	3.87404	9.83333	13.9
fAD-PSEN1	3.74909	13.6154	10.2
fAD-PSEN1	3.9766	9.5	15.6
fAD-PSEN1	3.86294	12.3571	11.8
fAD-PSEN1	3.845	14.75	13.25
fAD-PSEN1	3.23035	12.6	14.4444

## Sheet: Ext.8c
	Y1 (Dextran-FITC)	X1 (Chmp2B)	X2 (Galectin-3)
Young	1.03007	10.0833	1.08333
Young	1.02996	12.5	0.833333
Young	0.99261	6.5	3.21429
Young	0.934968	5.5	7.16667
Young	1.20017	8.76923	7.15385
Young	0.90671	9.42857	4.21429
Young	1.02549	6.78571	5.71429
Young	1.02769	9.78571	6.9
Young	0.852321	8.75	6.3
Aged	0.979895	10.2	15.3333
Aged	1.14461	12.3	5.16667
Aged	1.17042	11.3	7.78571
Aged	1.22538	10.7	13.75
Aged	1.17166	14.9	8.30769
Aged	1.23471	14	8.57143
Aged	1.14315	17.1	6.78571
Aged	1.25944	12.5625	7.5
Aged	1.26105	11.4706	10.8571
sAD	1.21208	37.7	21.7778
sAD	1.42861	30.7	11
sAD	1.37414	30.4	20.8
sAD	1.35942	23.1	22.7778
sAD	1.18177	16	19.8
sAD	1.23464	16.8	29.5
sAD	1.59314	11.3	36.3
sAD	1.21613	18.9375	30.9286
sAD	1.09007	23.3636	27.1538
fAD-PSEN1	1.25957	18.4	8.33333
fAD-PSEN1	1.31871	5.2	6.75
fAD-PSEN1	1.42493	9.3	9
fAD-PSEN1	1.23146	13.9	9.83333
fAD-PSEN1	1.09448	10.2	13.6154
fAD-PSEN1	1.17387	15.6	9.5
fAD-PSEN1	1.16233	11.8	12.3571
fAD-PSEN1	1.13683	13.25	14.75
fAD-PSEN1	1.01959	14.4444	12.6

## Sheet: Ext.8d
	Y (Cal-520)	X1 (Chmp2B)	X2 (Galectin-3)
Young	0.995	10.083	1.083
Young	1.035	12.5	0.833
Young	1.131	6.5	3.214
Young	1.137	6.786	5.714
Young	1.046	9.786	6.9
Young	0.945	8.75	6.3
Aged	0.71	10.2	15.333
Aged	0.782	12.3	5.167
Aged	0.742	11.3	7.786
Aged	0.73	10.7	13.75
Aged	0.67	14.9	8.308
Aged	0.643	14	8.571
sAD	0.545	37.7	21.778
sAD	0.536	30.7	11
sAD	0.558	30.4	20.8
sAD	0.515	23.1	22.778
sAD	0.634	16	19.8
sAD	0.593	16.8	29.5
fAD-PSEN1	0.757	18.4	8.333
fAD-PSEN1	0.679	5.2	6.75
fAD-PSEN1	0.712	9.3	9
fAD-PSEN1	0.586	11.8	12.357
fAD-PSEN1	0.772	13.25	14.75
fAD-PSEN1	0.717	14.444	12.6
