# Supplementary material for: Proteostasis and lysosomal repair deficits in transdifferentiated neurons of Alzheimer’s disease
Source: Nat Cell Biol. 2025 Mar 26;27(4):619–32. doi: 10.1038/s41556-025-01623-y (PMC11991917; doi:10.1038/s41556-025-01623-y)
Supplement: Supplementary file 17 — Statistical source data. [file 41556_2025_1623_MOESM17_ESM.xlsx]

## Sheet: Ext.9b
Galectin-3			Lysosome size
Young	Old		Young	Old
1.41857	8.36119		0.206751	0.351828
1.24113	6.32771		0.182395	0.525948
0.339967	4.26366		0.202499	0.388444
			0.24418	0.319877

## Sheet: Ext.9d
Abeta42			LAMP1			CHMP2B			Galectin-3
NTg	APP		NTg	APP		NTg	APP		NTg	APP
0.629204	52.5036		1.54214	21.101		1.24574	5.87249		0.943362	13.0506
1.7608	92.9911		1.74169	17.6015		0.596752	2.5452		0.733726	15.3041
0.408952	54.0254		1.83634	13.7545		0.77383	3.32316		0.332271	7.04409
1.19409	61.8306		0.719889	14.9256		0.387801	3.33526		0.27211	12.0779
0.618282	80.3275		0.503761	14.6521		0.311952	6.69959		0.630296	7.89721
0.867051	35.5746		0.554425	8.54102		1.94992	6.33349		0.501877	11.5707
0.894962	24.1537		0.592423	12.434		0.907377	5.92916		0.849188	5.01483
1.62671	41.6233		0.509748	16.9237		2.24417	3.80245		1.32191	6.38117
	21.9372			6.53438		0.609886	2.84313		0.644179	4.04625
	37.68			8.71454		0.969796	5.8902		3.77345	3.81255
	20.3942			8.83268			2.77171			2.35505
	14.3133			3.85633						5.73977
	16.6651			6.25504
