# Supplementary material for: Proteostasis and lysosomal repair deficits in transdifferentiated neurons of Alzheimer’s disease
Source: Nat Cell Biol. 2025 Mar 26;27(4):619–32. doi: 10.1038/s41556-025-01623-y (PMC11991917; doi:10.1038/s41556-025-01623-y)
Supplement: Supplementary file 18 — Statistical source data. [file 41556_2025_1623_MOESM18_ESM.xlsx]

## Sheet: Ext.10d
LAMP2			CHMP2B			Galectin-3			Abeta (6E10)
HC	AD		HC	AD		HC	AD		HC	AD
0.76	1.5		1.72	2.11		0.81	2.77		0.6	2.3
1.17	2.98		0.49	2.35		0.87	3.14		0.89	4.95
1.05	3.3		1.4	4.6		0.39	1.81		1.21	3.83
1.02	1.53		0.39	2.96		1.93	5.42		1.29	3.72

## Sheet: Ext.10f
IL15		IL20		IL1A		IL1RN		VEGFA		TNFRSF6B
HC	AD	HC	AD	HC	AD	HC	AD	HC	AD	HC	AD
0.93	1.04	1.05	1.04	0.98	1	1	1.05	0.95	0.96	0.99	0.91
1	1.06	1.05	1.08	1.01	0.9	0.9	0.97	1.03	0.98	1.06	1.02
1.06	1.06	1.03	1.41	0.98	1.01	1.06	0.97	0.92	0.86	0.96	0.97
0.97	0.93	0.95	1	1	0.86	0.94	1.05	1.04	0.95	0.94	0.97
1.16	1.02	1.03	1.05	1	1.03	0.95	0.99	1.02	0.89	0.97	0.97
0.94	1.01	1.18	0.97	1.02	0.93	1.05	1.09	1.05	1.04	1	0.96
0.85	1.04	1.05	0.99	0.83	1.02	1.09	0.71	0.85	0.82	1.06	1
0.94	1.03	1.03	1.02	0.82	0.91	1.07	0.67	0.99	0.82	1.05	0.99
1.02	0.83	0.97	1.51	1.01	0.84	0.97	0.58	1.05	0.69	1.07	1.01
0.89	0.94	0.97	1.01	0.97	0.99	1.08	0.66	0.92	0.96	1.01	0.97
0.91	0.96	1	0.99	1.05	0.9	0.72	0.62	0.9	0.86	1.04	1
0.96	1.04	0.92	0.97	1.11	1.14	1.2	0.65	0.98	0.96	0.97	0.95
0.93	0.99	1.01	0.98	1.2	0.93	0.65	0.98	0.95	0.9	1.02	1.04
0.86	0.93	1.01	1.17	0.95	0.91	0.6	1.06	0.83	0.93	1.1	0.99
0.99	0.99	0.94	1.01	1.31	0.95	0.7	0.98	1.23	0.92	1.03	1
0.9	0.98	0.96	0.98	0.92	0.99	0.75	1.05	0.7	0.97	1.05	1.03
0.98	1.13	1.04	1.04	1.09	1.17	1.06	0.84	1.02	1.09	0.93	1.11
1.06	1	1	1.05	0.94	1	1.06	1.02	0.95	0.98	1.01	0.93
0.96	1.2	0.99	0.98	0.97	1.04	1.08	0.95	1.03	0.96	1	0.93
0.97	1.08	0.98	1.07	1.19	1.01	1.03	0.9	1.08	0.96	0.99	0.99
1.32	1.23	0.94	1	1.09	0.92	0.98	1.39	1.27	1.07	0.88	0.99
0.96	1.06	1.1	1.05	0.89	0.86	0.94	1.08	1.02	0.97	0.98	0.92
0.91	0.95	0.99	1.46	0.91	0.83	1.1	0.94	1.04	1	1	0.96
0.87	1.07	0.99	1	0.91	0.92	1.05	1.08	0.99	1.16	0.98	0.98
1	0.98	0.94	1.01	1.02	0.88	1.07	0.98	1.05	0.94	1.01	1.01
0.93	1.09	1	1.01	0.89	0.93	1.36	0.93	0.95	1.02	1.06	0.95
0.91	1.05	0.95	0.96	0.97	1.05	1.08	0.99	0.97	0.97	1.1	0.96
1.1	1.17	1	1.02	1.02	0.87	0.91	0.97	0.98	0.87	0.94	0.97
1.02	1	1.08	0.97	1.04	1	0.9	1.06	0.87	1.15	1.11	0.9
1.05		1		0.98		1.02		1.04		0.89
1.09		0.97		1.01		0.94		1.16		0.89
1.52		1.02		0.89		0.98		1.07		0.92
1.18		0.96		1.09		1.07		1.16		0.94
0.94		1.08		0.93		0.99		0.87		1.1
1.3		0.92		0.93		1.02		1.11		0.89
0.96		0.98		0.93		1.03		0.97		1.08
1		1.07		1.06		1.06		1.03		1
0.89		1		1.11		1.21		0.99		1.07
0.99		0.99		1.03		0.94		1.04		1.01
1		1.02		1.02		0.98		0.95		0.96
0.94		0.99		0.93		1		0.98		0.98
0.95		0.96		0.95		1.01		0.91		0.98
0.91		1.03		0.94		1.04		0.98		0.97
0.96		1		0.92		1.13		0.99		1.01
0.97		1.01		1.08		0.93		1.01		1.01
0.95		0.96		0.97		1.06		0.95		0.98
0.99		1		1.05		1.01		1.05		1
1.04		0.92		1.06		1.07		1.06		1.02
0.97		1.02		0.93		1.08		0.92		1.03
1.13		0.94		1.09		1.04		1.12		0.95
